# Supplementary material for: Predictors of discharge to home/community following inpatient-rehabilitation in a US national sample of Guillain-Barre-Syndrome patients
Source: PLoS One. 2023 May 25;18(5):e0286296. doi: 10.1371/journal.pone.0286296 (PMC10212147; doi:10.1371/journal.pone.0286296)
Supplement: S1 File — (XLSX) [file pone.0286296.s001.xlsx]

## Sheet: Master ID Date
PatCode	Gender	AGE	RICDesc	CMG	LOS	CMI	DC to Comm	DC to Acute	DC to SNF	Admit Motor FIM	Admit FIM (Pat Src)	Disch FIM (Pat Src)	FIM Gain (Pat Src)	LOS Eff	Admit FIM Walk WC	DC FIM Walk WC	Change FIM Walk WC	Admit Bed Transfer FIM	DC Bed Transfer FIM	Bed Transfer FIM Change	Admit Self Care FIM	DC Self Care FIM	Self Care FIM Change
1	M	84	GB	1902	14	1.6336	0	0	1	45	74	87	13	0.93	2	5	3	3	4	1	25	28	3
2	M	28	GB	1901	3	0.1599	1	0	0	59	94	106	12	4	6	7	1	4	6	2	26	34	8
3	M	22	GB	1901	7	1.0516	1	0	0	38	67	109	42	6	2	7	5	4	7	3	20	39	19
4	F	21	GB	1902	5	1.6595	1	0	0	30	59	117	58	11.6	1	6	5	3	7	4	14	37	23
5	M	57	GB	1903	41	3.7343	1	0	0	14	34	58	24	0.59	3	6	3	1	2	1	6	16	10
6	M	81	GB	1901	11	0.9134	1	0	0	48	77	110	33	3	4	6	2	4	6	2	25	39	14
7	M	28	GB	1902	15	1.6017	1	0	0	27	55	121	66	4.4	1	7	6	2	7	5	18	41	23
8	M	85	GB	1902	14	2.2297	1	0	0	39	59	102	43	3.07	2	5	3	3	6	3	22	39	17
9	F	71	GB	1903	33	2.7361	1	0	0	13	46	68	22	0.67	2	5	3	1	2	1	6	19	13
10	M	52	GB	1902	24	1.7103	1	0	0	39	61	113	52	2.17	1	5	4	2	6	4	22	39	17
11	M	26	GB	1903	53	2.7725	0	0	1	12	32	67	35	0.66	1	5	4	1	2	1	6	6	0
12	F	19	GB	1902	14	1.6622	0	0	1	17	36	56	20	1.43	6	6	0	1	1	0	6	18	12
13	F	74	GB	1903	19	2.7315	1	0	0	20	51	79	28	1.47	1	2	1	1	3	2	13	27	14
14	F	83	GB	1902	13	1.6336	1	0	0	31	53	105	52	4	2	6	4	2	5	3	19	38	19
15	F	73	GB	1902	16	1.6622	1	0	0	34	56	101	45	2.81	5	6	1	2	6	4	16	39	23
16	M	22	GB	1902	13	1.855	0	1	0	25	49	69	20	1.54	1	1	0	2	2	0	14	20	6
17	M	64	GB	1903	29	3.7343	0	0	1	13	40	66	26	0.9	2	3	1	1	1	0	6	23	17
18	F	66	GB	1903	25	2.8646	1	0	0	24	53	103	50	2	1	6	5	1	6	5	10	32	22
19	M	53	GB	1902	7	1.6843	1	0	0	41	69	105	36	5.14	1	6	5	3	5	2	23	39	16
20	F	25	GB	1902	6	1.6336	1	0	0	41	73	106	33	5.5	1	5	4	3	6	3	23	34	11
21	F	28	GB	1903	37	3.1447	0	1	0	12	31	49	18	0.49	1	1	0	1	1	0	6	9	3
22	M	57	GB	1903	15	2.8646	1	0	0	17	41	92	51	3.4	2	6	4	1	5	4	6	25	19
23	F	35	GB	1902	13	1.6336	1	0	0	41	68	111	43	3.31	2	5	3	2	6	4	19	39	20
24	M	79	GB	1902	3	0.1565	1	0	0	35	64	73	9	3	1	6	5	2	3	1	23	25	2
25	F	31	GB	1902	4	1.6336	1	0	0	32	66	102	36	9	1	5	4	4	6	2	18	36	18
26	F	39	GB	1903	15	3.1069	1	0	0	19	48	108	60	4	1	6	5	2	5	3	12	37	25
27	F	55	GB	1902	3	1.6843	0	1	0	18	35	74	39	13	2	2	0	2	4	2	8	26	18
28	F	39	GB	1902	18	1.6017	1	0	0	3	66	102	36	2	5	6	1	1	4	3	19	36	17
29	M	47	GB	1902	6	1.6336	1	0	0	26	50	120	70	11.67	1	7	6	1	5	4	18	42	24
30	M	45	GB	1902	15	1.6336	1	0	0	35	67	112	45	3	5	6	1	2	6	4	21	40	19
31	F	58	GB	1902	14	1.6017	1	0	0	25	55	114	59	4.21	1	6	5	1	6	5	19	36	17
32	F	28	GB	1901	3	0.1585	1	0	0	59	99	121	22	7.33	5	7	2	5	7	2	29	41	12
33	M	63	GB	1901	13	0.927	1	0	0	47	77	102	25	1.92	1	4	3	3	4	1	26	36	10
34	F	72	GB	1902	9	1.6017	1	0	0	32	58	110	52	5.78	2	6	4	2	6	4	15	33	18
35	M	70	GB	1903	24	2.7315	0	0	1	20	46	88	42	1.75	1	1	0	1	4	3	13	34	21
36	M	76	GB	1901	10	0.9474	1	0	0	48	80	111	31	3.1	2	6	4	3	6	3	26	39	13
37	F	60	GB	1902	13	1.6843	1	0	0	29	53	103	50	3.85	1	6	5	2	6	4	15	37	22
38	F	61	GB	1901	8	1.0516	1	0	0	50	79	113	34	4.25	1	6	5	4	6	2	28	35	7
39	M	54	GB	1901	4	0.9134	1	0	0	48	85	118	33	8.25	1	6	5	4	6	2	27	41	14
40	F	58	GB	1902	15	1.6595	1	0	0	35	62	117	55	3.67	1	6	5	1	6	5	21	39	18
41	M	71	GB	1903	29	3.1069	1	0	0	20	46	90	44	1.52	1	2	1	1	6	5	8	27	19
42	M	74	GB	1903	30	3.0627	0	0	1	14	29	95	66	2.2	1	5	4	1	5	4	8	32	24
43	F	71	GB	1903	25	3.1069	1	0	0	21	48	102	54	2.16	1	6	5	1	5	4	13	35	22
44	M	74	GB	1902	19	1.855	1	0	0	18	38	90	52	2.74	5	6	1	1	4	3	8	29	21
45	F	53	GB	1903	19	2.7722	0	0	1	18	40	62	22	1.16	1	1	0	1	5	4	7	23	16
46	F	65	GB	1902	19	1.6017	1	0	0	37	70	113	43	2.26	1	6	5	3	5	2	16	39	23
47	M	51	GB	1901	8	0.944	1	0	0	48	87	122	35	4.38	1	7	6	3	7	4	27	41	14
48	M	83	GB	1902	15	1.6017	1	0	0	27	48	111	63	4.2	2	6	4	2	6	4	15	40	25
49	F	64	GB	1902	32	2.2297	0	1	0	26	47	69	22	0.69	5	6	1	1	1	0	16	17	1
50	M	54	GB	1903	25	2.7725	0	1	0	13	36	54	18	0.72	2	5	3	1	2	1	6	8	2
51	M	20	GB	1901	4	0.9096	1	0	0	53	84	71	-13	-3.25	4	1	-3	4	6	2	26	12	-14
52	F	66	GB	1901	11	0.9096	1	0	0	48	76	113	37	3.36	1	6	5	4	6	2	26	39	13
53	F	47	GB	1903	30	2.8646	1	0	0	17	44	115	71	2.37	1	5	4	1	6	5	11	40	29
54	M	47	GB	1901	17	0.927	1	0	0	46	74	88	14	0.82	5	6	1	3	4	1	27	31	4
55	M	67	GB	1901	9	0.9919	1	0	0	40	59	86	27	3	4	5	1	4	4	0	19	29	10
56	M	61	GB	1903	13	3.0627	1	0	0	17	37	84	47	3.62	1	2	1	1	4	3	9	30	21
57	F	65	GB	1902	14	1.6595	1	0	0	32	68	107	39	2.79	2	5	3	2	4	2	15	36	21
58	F	4	GB	1902	12	2.2297	1	0	0	29	59	85	26	2.17	6	6	0	1	5	4	18	28	10
59	M	90	GB	1903	21	2.7725	1	0	0	12	31	101	70	3.33	1	5	4	1	6	5	6	35	29
60	F	53	GB	1903	37	3.0627	1	0	0	21	54	77	23	0.62	1	5	4	1	4	3	15	21	6
61	M	28	GB	1903	14	2.7361	1	0	0	16	47	110	63	4.5	1	6	5	1	6	5	6	34	28
62	F	57	GB	1902	21	1.6843	1	0	0	31	57	95	38	1.81	1	5	4	1	4	3	23	30	7
63	F	75	GB	1901	6	0.9919	1	0	0	43	72	113	41	6.83	2	6	4	3	6	3	22	41	19
64	M	38	GB	1901	7	0.9474	1	0	0	53	85	110	25	3.57	4	6	2	4	6	2	25	39	14
65	M	75	GB	1902	20	1.6843	1	0	0	28	52	69	17	0.85	5	5	0	1	3	2	18	26	8
66	F	40	GB	1903	13	2.8772	1	0	0	13	26	44	18	1.38	1	4	3	1	1	0	7	16	9
67	M	68	GB	1903	15	2.7361	1	0	0	18	49	103	54	3.6	1	5	4	1	5	4	8	32	24
68	F	70	GB	1902	16	1.6595	1	0	0	27	43	108	65	4.06	1	6	5	1	6	5	10	40	30
69	M	57	GB	1902	24	1.6622	1	0	0	33	59	97	38	1.58	6	6	0	2	5	3	20	33	13
70	F	57	GB	1903	21	3.1069	1	0	0	20	43	112	69	3.29	1	6	5	1	6	5	14	41	27
71	F	65	GB	1902	21	1.7103	1	0	0	25	58	109	51	2.43	5	6	1	1	6	5	13	38	25
72	F	55	GB	1903	28	3.0627	1	0	0	20	36	71	35	1.25	1	5	4	1	3	2	14	30	16
73	F	41	GB	1903	30	2.7722	1	0	0	18	39	80	41	1.37	1	1	0	1	5	4	10	25	15
74	F	77	GB	1903	3	2.8646	0	1	0	14	30	32	2	0.67	1	1	0	1	1	0	8	8	0
75	F	30	GB	1902	16	1.7694	1	0	0	27	57	106	49	3.06	4	7	3	1	4	3	6	30	24
76	F	60	GB	1903	35	2.7315	1	0	0	22	51	103	52	1.49	1	6	5	1	4	3	15	35	20
77	M	69	GB	1902	4	1.6595	1	0	0	34	65	99	34	8.5	6	6	0	1	5	4	15	34	19
78	M	46	GB	1901	9	0.9134	1	0	0	52	83	108	25	2.78	2	4	2	4	4	0	28	38	10
79	M	43	GB	1901	5	1.0049	1	0	0	55	81	118	37	7.4	4	6	2	4	6	2	30	41	11
80	F	73	GB	1902	13	1.6336	0	1	0	25	48	82	34	2.62	2	5	3	2	4	2	15	25	10
81	F	66	GB	1903	31	3.0627	1	0	0	12	28	92	64	2.06	1	5	4	1	6	5	6	24	18
82	M	43	GB	1901	6	0.9919	1	0	0	53	87	122	35	5.83	1	7	6	4	7	3	31	41	10
83	F	66	GB	1902	22	1.6017	1	0	0	29	53	111	58	2.64	1	5	4	1	7	6	13	41	28
84	F	75	GB	1902	21	1.7694	0	0	1	25	52	80	28	1.33	1	5	4	1	3	2	17	26	9
85	M	35	GB	1901	6	0.9134	1	0	0	53	88	119	31	5.17	2	7	5	4	7	3	28	39	11
86	M	33	GB	1901	13	0.927	1	0	0	36	66	120	54	4.15	4	7	3	4	7	3	13	41	28
87	M	57	GB	1903	28	2.8772	1	0	0	16	34	121	87	3.11	1	6	5	1	6	5	10	41	31
88	M	73	GB	1902	17	1.6595	1	0	0	28	55	84	29	1.71	1	2	1	1	5	4	20	32	12
89	F	52	GB	1903	36	2.8646	1	0	0	14	43	96	53	1.47	1	6	5	2	5	3	6	32	26
90	M	33	GB	1903	26	2.7315	1	0	0	12	35	92	57	2.19	1	6	5	1	6	5	6	26	20
91	F	29	GB	1903	31	4.2669	1	0	0	12	33	56	23	0.74	1	6	5	1	3	2	6	12	6
92	M	34	GB	1901	10	0.9096	1	0	0	50	82	117	35	3.5	1	6	5	3	6	3	29	40	11
93	M	59	GB	1902	10	1.7103	1	0	0	26	57	116	59	5.9	1	6	5	4	6	2	13	39	26
94	M	82	GB	1902	20	1.3558	1	0	0	34	54	18	-36	0	2	1	-1	3	4	1	18	36	18
95	M	60	GB	1901	7	0.9096	1	0	0	52	80	96	16	2.29	4	6	2	4	4	0	26	37	11
96	M	66	GB	1902	18	1.6843	1	0	0	29	56	115	59	3.28	1	6	5	2	6	4	12	39	27
97	M	66	GB	1901	7	0.9134	1	0	0	59	89	114	25	3.57	2	6	4	5	6	1	30	41	11
98	M	61	GB	1902	11	1.7103	1	0	0	39	73	113	40	3.64	2	6	4	3	5	2	19	40	21
99	F	62	GB	1901	9	0.9474	1	0	0	52	85	117	32	3.56	2	6	4	4	6	2	27	40	13
100	M	80	GB	1903	21	2.7361	0	1	0	16	46	39	-7	-0.33	1	1	0	1	1	0	10	17	7
101	M	45	GB	1901	9	0.9096	1	0	0	50	86	123	37	4.11	2	7	5	4	7	3	27	41	14
102	M	44	GB	1902	21	1.6017	1	0	0	45	65	111	46	2.19	1	5	4	2	6	4	27	41	14
103	M	70	GB	1902	17	1.7694	1	0	0	27	52	95	43	2.53	1	5	4	1	5	4	20	32	12
104	M	81	GB	1901	11	1.0516	1	0	0	35	55	116	61	5.55	4	7	3	4	7	3	13	36	23
105	F	58	GB	1903	56	3.1447	1	0	0	12	41	111	70	1.25	1	6	5	1	6	5	6	37	31
106	F	70	GB	1902	11	1.6336	1	0	0	30	63	117	54	4.91	2	6	4	3	6	3	19	42	23
107	M	30	GB	1902	23	1.6595	1	0	0	26	62	105	43	1.87	1	6	5	2	6	4	17	41	24
108	F	28	GB	1903	58	2.8772	1	0	0	12	36	47	11	0.19	1	1	0	1	1	0	6	6	0
109	F	49	GB	1903	37	2.7361	1	0	0	19	37	103	66	1.78	1	6	5	1	6	5	13	36	23
110	F	44	GB	1903	30	2.7361	0	0	1	22	53	84	31	1.03	1	6	5	1	3	2	10	22	12
111	F	45	GB	1902	6	1.6017	1	0	0	45	81	117	36	6	1	6	5	2	6	4	27	40	13
112	F	84	GB	1901	6	0.9134	1	0	0	42	76	116	40	6.67	2	6	4	3	6	3	22	40	18
113	M	36	GB	1903	73	3.6684	1	0	0	13	28	87	59	0.81	1	6	5	1	5	4	6	30	24
114	F	36	GB	1903	48	3.7343	1	0	0	12	34	112	78	1.63	1	6	5	1	6	5	6	38	32
115	M	64	GB	1902	22	1.7103	1	0	0	43	69	111	42	1.91	1	6	5	4	6	2	22	38	16
116	M	59	GB	1903	26	3.0627	1	0	0	14	46	120	74	2.85	1	6	5	1	6	5	7	42	35
117	M	73	GB	1903	8	2.7725	1	0	0	25	51	91	40	5	1	4	3	1	4	3	19	32	13
118	M	76	GB	1902	17	1.6017	1	0	0	40	66	110	44	2.59	1	6	5	2	6	4	22	37	15
119	M	61	GB	1903	31	3.1447	0	0	1	28	51	90	39	1.26	1	6	5	1	3	2	14	32	18
120	M	56	GB	1901	17	0.9134	1	0	0	51	81	112	31	1.82	2	6	4	4	6	2	27	38	11
121	M	24	GB	1901	3	0.1599	1	0	0	55	88	114	26	8.67	5	7	2	4	6	2	24	38	14
122	F	59	GB	1902	7	1.855	1	0	0	43	64	114	50	7.14	1	6	5	2	6	4	22	41	19
123	F	81	GB	1902	4	1.6017	0	1	0	28	56	60	4	1	1	1	0	2	2	0	17	19	2
124	M	65	GB	1903	35	3.1069	1	0	0	12	44	117	73	2.09	1	6	5	1	6	5	6	41	35
125	M	77	GB	1903	42	4.2669	1	0	0	14	44	113	69	1.64	1	6	5	1	6	5	8	38	30
126	M	30	GB	1903	16	2.8772	0	0	1	25	52	81	29	1.81	1	2	1	1	3	2	13	25	12
127	F	82	GB	1903	30	2.7361	1	0	0	14	26	46	20	0.67	1	2	1	1	1	0	8	16	8
128	F	75	GB	1902	15	2.2297	0	0	1	21	42	62	20	1.33	1	2	1	1	3	2	15	22	7
129	F	81	GB	1902	12	1.7694	1	0	0	40	68	112	44	3.67	1	5	4	3	5	2	23	38	15
130	M	32	GB	1901	7	0.9474	1	0	0	58	89	120	31	4.43	4	7	3	4	6	2	30	40	10
131	F	63	GB	1902	8	1.6017	1	0	0	19	41	117	76	9.5	1	6	5	2	6	4	7	41	34
132	F	40	GB	1903	19	2.7725	1	0	0	12	45	64	19	1	1	6	5	1	1	0	6	16	10
133	M	61	GB	1903	5	2.7315	0	1	0	22	55	77	22	4.4	2	2	0	1	4	3	13	22	9
134	F	69	GB	1902	22	1.6843	1	0	0	26	47	98	51	2.32	1	6	5	1	6	5	20	33	13
135	F	69	GB	1902	13	1.7103	1	0	0	41	69	109	40	3.08	1	6	5	3	6	3	20	36	16
136	F	66	GB	1903	46	4.2669	0	0	1	12	35	48	13	0.28	1	1	0	1	1	0	6	10	4
137	M	77	GB	1903	21	2.7361	1	0	0	24	54	117	63	3	1	6	5	1	6	5	14	40	26
138	M	56	GB	1901	8	0.9474	1	0	0	52	86	107	21	2.63	6	6	0	4	6	2	30	38	8
139	M	26	GB	1903	37	3.1447	1	0	0	12	38	81	43	1.16	1	2	1	1	3	2	6	22	16
140	F	73	GB	1902	14	1.6017	1	0	0	29	57	112	55	3.93	1	6	5	1	6	5	19	39	20
141	M	40	GB	1903	21	2.8646	1	0	0	25	62	112	50	2.38	1	6	5	1	6	5	14	39	25
142	M	67	GB	1902	15	2.2288	1	0	0	22	43	115	72	4.8	2	7	5	2	7	5	7	42	35
143	M	56	GB	1901	12	0.9096	1	0	0	50	81	113	32	2.67	3	6	3	4	6	2	25	38	13
144	F	68	GB	1902	14	1.7694	1	0	0	42	73	112	39	2.79	4	6	2	1	6	5	24	36	12
145	M	78	GB	1903	15	2.7361	0	0	1	21	42	63	21	1.4	1	2	1	1	3	2	10	22	12
146	F	28	GB	1902	8	1.6336	1	0	0	45	68	117	49	6.13	1	6	5	1	6	5	27	41	14
147	F	35	GB	1901	11	0.9096	1	0	0	51	85	106	21	1.91	2	5	3	4	5	1	28	39	11
148	F	63	GB	1903	19	4.2669	1	0	0	25	49	104	55	2.89	1	5	4	1	6	5	16	39	23
149	M	79	GB	1903	7	4.2669	0	1	0	19	52	57	5	0.71	1	1	0	1	2	1	12	16	4
150	F	58	GB	1901	6	0.9474	1	0	0	56	83	118	35	5.83	4	6	2	4	6	2	29	40	11
151	M	63	GB	1903	9	2.8646	0	1	0	22	44	55	11	1.22	1	1	0	1	1	0	11	13	2
152	M	47	GB	1902	8	1.6595	1	0	0	40	69	110	41	5.13	1	6	5	4	6	2	18	38	20
153	M	58	GB	1903	39	4.2669	1	0	0	17	46	118	72	1.85	1	6	5	1	6	5	6	41	35
154	F	39	GB	1903	35	2.7315	0	0	1	12	41	60	19	0.54	1	6	5	1	2	1	6	13	7
155	F	51	GB	1902	11	1.6622	1	0	0	36	67	108	41	3.73	1	6	5	3	6	3	20	36	16
156	M	61	GB	1903	10	2.7725	1	0	0	12	37	48	11	1.1	1	1	0	1	1	0	6	6	0
157	M	61	GB	1903	6	3.0627	0	1	0	12	41	42	1	0.17	1	1	0	1	1	0	6	6	0
158	M	39	GB	1903	17	3.1069	1	0	0	25	49	89	40	2.35	2	6	4	1	5	4	18	36	18
159	M	46	GB	1902	17	1.6336	1	0	0	25	53	110	57	3.35	1	5	4	1	6	5	11	39	28
160	M	47	GB	1903	14	2.7315	1	0	0	24	49	90	41	2.93	1	5	4	1	4	3	14	31	17
161	F	41	GB	1903	30	3.1447	0	0	1	17	42	92	50	1.67	1	1	0	1	5	4	10	31	21
162	M	60	GB	1902	11	1.7103	1	0	0	40	64	99	35	3.18	2	5	3	2	4	2	21	34	13
163	M	28	GB	1902	8	1.6336	1	0	0	19	50	82	32	4	4	4	0	1	3	2	10	21	11
164	M	51	GB	1902	8	1.6336	1	0	0	45	80	108	28	3.5	1	6	5	3	5	2	25	36	11
165	F	62	GB	1903	23	2.7725	1	0	0	24	50	60	10	0.43	1	1	0	1	1	0	18	28	10
166	M	35	GB	1901	11	0.9096	1	0	0	53	86	122	36	3.27	2	7	5	4	7	3	29	40	11
167	M	38	GB	1902	22	1.6017	1	0	0	32	58	111	53	2.41	1	5	4	2	6	4	17	39	22
168	M	66	GB	1902	44	1.6622	1	0	0	20	46	105	59	1.34	5	6	1	1	6	5	9	36	27
169	F	64	GB	1903	30	2.7725	1	0	0	14	29	62	33	1.1	1	5	4	1	3	2	8	17	9
170	M	29	GB	1901	9	0.9096	1	0	0	48	87	124	37	4.11	2	7	5	4	7	3	25	42	17
171	M	66	GB	1902	21	1.7103	1	0	0	29	47	104	57	2.71	5	5	0	1	6	5	14	39	25
172	F	59	GB	1902	10	1.6843	1	0	0	38	63	119	56	5.6	1	6	5	2	6	4	21	42	21
173	M	77	GB	1903	35	2.7722	0	0	1	17	44	78	34	0.97	2	5	3	1	1	0	10	27	17
174	M	40	GB	1902	16	1.855	1	0	0	34	67	115	48	3	1	6	5	2	6	4	18	39	21
175	F	64	GB	1901	8	0.9134	1	0	0	49	78	118	40	5	5	6	1	1	6	5	25	41	16
176	M	71	GB	1902	16	1.6595	1	0	0	39	68	114	46	2.88	1	6	5	2	6	4	22	39	17
177	F	74	GB	1901	12	1.0049	1	0	0	41	70	118	48	4	1	7	6	3	7	4	20	41	21
178	M	45	GB	1903	17	2.7315	1	0	0	18	49	110	61	3.59	1	6	5	1	5	4	8	35	27
179	F	45	GB	1902	12	1.6336	1	0	0	45	80	119	39	3.25	2	7	5	2	6	4	25	39	14
180	M	26	GB	1903	39	2.8772	0	0	1	19	45	80	35	0.9	2	6	4	1	5	4	12	28	16
181	F	67	GB	1903	26	2.7725	0	1	0	13	40	49	9	0.35	1	1	0	1	1	0	7	11	4
182	F	31	GB	1902	18	1.6017	1	0	0	31	60	116	56	3.11	1	6	5	1	6	5	20	41	21
183	F	46	GB	1902	20	1.6843	1	0	0	38	70	91	21	1.05	2	6	4	2	6	4	25	30	5
184	M	64	GB	1902	18	1.6622	0	0	1	35	59	90	31	1.72	4	6	2	2	3	1	19	29	10
185	F	34	GB	1901	4	0.9919	1	0	0	58	90	114	24	6	4	7	3	4	6	2	29	41	12
186	F	70	GB	1903	31	3.1069	1	0	0	13	34	99	65	2.1	1	4	3	1	4	3	7	34	27
187	M	53	GB	1903	21	3.1447	1	0	0	21	41	65	24	1.14	1	5	4	1	3	2	6	11	5
188	M	34	GB	1903	37	2.8646	0	0	1	12	37	67	30	0.81	1	2	1	1	2	1	6	23	17
189	M	59	GB	1903	21	3.0627	1	0	0	19	50	111	61	2.9	1	5	4	1	6	5	13	40	27
190	M	49	GB	1902	10	1.6336	1	0	0	35	66	120	54	5.4	1	6	5	2	7	5	20	41	21
191	F	48	GB	1901	17	1.4	1	0	0	48	80	117	37	2.18	4	6	2	4	6	2	20	41	21
192	F	80	GB	1903	18	2.7725	1	0	0	18	42	116	74	4.11	1	6	5	1	6	5	8	42	34
193	M	76	GB	1902	17	1.6336	1	0	0	31	60	113	53	3.12	1	6	5	1	6	5	19	40	21
194	M	41	GB	1903	28	3.7343	1	0	0	12	38	44	6	0.21	1	1	0	1	1	0	6	6	0
195	F	59	GB	1902	8	1.9106	1	0	0	43	75	118	43	5.38	1	6	5	4	7	3	22	41	19
196	M	69	GB	1902	11	1.6017	1	0	0	33	68	116	48	4.36	2	6	4	2	6	4	19	40	21
197	M	41	GB	1902	5	1.6336	1	0	0	37	53	114	61	12.2	2	6	4	3	6	3	23	37	14
198	M	60	GB	1902	19	1.6336	1	0	0	43	79	118	39	2.05	1	6	5	1	6	5	27	41	14
199	M	77	GB	1901	9	0.9134	1	0	0	46	75	119	44	4.89	1	7	6	4	7	3	25	41	16
200	M	65	GB	1902	21	1.7694	1	0	0	23	53	56	3	0.14	6	6	0	1	2	1	12	16	4
201	M	63	GB	1903	31	2.8772	1	0	0	46	40	115	75	2.42	1	6	5	1	6	5	9	38	29
202	M	44	GB	1903	73	2.7361	1	0	0	12	38	76	38	0.52	1	6	5	1	4	3	6	15	9
203	M	69	GB	1903	30	3.0627	0	0	1	20	41	85	44	1.47	1	6	5	1	5	4	10	28	18
204	F	69	GB	1903	43	4.2669	1	0	0	14	37	101	64	1.49	1	6	5	1	6	5	6	32	26
205	M	66	GB	1901	7	0.9096	1	0	0	60	96	117	21	3	4	7	3	4	7	3	31	39	8
206	M	61	GB	1903	26	3.1069	0	0	1	12	38	45	7	0.27	1	1	0	1	1	0	6	6	0
207	M	61	GB	1902	28	1.6017	1	0	0	31	55	107	52	1.79	1	6	5	2	6	4	22	42	20
208	F	80	GB	1902	13	1.6017	1	0	0	42	65	117	52	4	1	6	5	1	6	5	27	41	14
209	M	48	GB	1902	10	1.9106	1	0	0	33	58	114	56	5.6	1	7	6	3	6	3	16	38	22
210	M	63	GB	1903	25	2.7725	1	0	0	21	42	92	50	2	1	6	5	1	4	3	8	28	20
211	M	51	GB	1903	23	3.1447	1	0	0	12	18	37	19	0.83	1	1	0	1	1	0	6	10	4
212	F	74	GB	1902	20	1.6595	0	0	1	28	60	85	25	1.25	5	5	0	1	2	1	18	30	12
213	M	67	GB	1901	14	0.927	1	0	0	46	71	114	43	3.07	1	6	5	3	6	3	26	41	15
214	M	76	GB	1903	21	4.2669	0	1	0	16	35	58	23	1.1	1	1	0	1	2	1	10	25	15
215	M	56	GB	1902	27	1.6622	1	0	0	27	58	97	39	1.44	2	6	4	1	2	1	16	35	19
216	M	71	GB	1903	21	3.0627	1	0	0	18	42	110	68	3.24	1	4	3	1	5	4	12	39	27
217	F	52	GB	1901	5	0.9919	1	0	0	52	77	118	41	8.2	1	6	5	4	6	2	29	40	11
218	F	66	GB	1902	14	1.6336	1	0	0	40	63	107	44	3.14	1	5	4	2	5	3	22	36	14
219	M	76	GB	1901	7	0.9919	1	0	0	50	80	115	35	5	4	6	2	3	6	3	26	41	15
220	M	66	GB	1903	28	2.7361	1	0	0	14	38	90	52	1.73	2	6	4	1	5	4	7	27	20
221	M	29	GB	1902	5	1.6622	0	1	0	31	63	67	4	0.8	3	5	2	3	3	0	7	6	-1
222	M	62	GB	1901	12	1.0049	1	0	0	42	66	94	28	2.33	1	5	4	4	5	1	21	29	8
223	F	57	GB	1902	23	1.6017	0	1	0	26	47	72	25	1.09	2	6	4	1	1	0	18	21	3
224	M	46	GB	1903	13	2.8646	1	0	0	12	33	46	13	1	1	2	1	1	1	0	6	9	3
225	F	71	GB	1903	30	2.8772	1	0	0	16	47	56	9	0.3	1	1	0	1	1	0	10	14	4
226	F	80	GB	1903	14	3.1069	1	0	0	17	30	52	22	1.57	1	1	0	1	1	0	11	20	9
227	F	42	GB	1901	7	0.9134	1	0	0	49	78	102	24	3.43	1	4	3	4	5	1	28	37	9
228	F	40	GB	1903	46	3.0627	1	0	0	12	35	107	72	1.57	1	6	5	1	6	5	6	39	33
229	F	27	GB	1903	4	2.7725	0	1	0	20	47	55	8	2	1	1	0	1	1	0	9	18	9
230	F	51	GB	1902	7	1.9106	1	0	0	20	45	107	62	8.86	1	5	4	1	6	5	10	34	24
231	F	29	GB	1902	4	1.6595	0	1	0	33	69	71	2	0.5	2	1	-1	2	2	0	17	22	5
232	M	72	GB	1901	10	0.9474	1	0	0	46	72	116	44	4.4	5	7	2	3	7	4	19	35	16
233	M	73	GB	1902	14	1.6595	1	0	0	34	55	114	59	4.21	1	6	5	3	6	3	19	40	21
234	F	76	GB	1901	11	0.9919	1	0	0	46	73	117	44	4	1	6	5	3	6	3	27	39	12
235	F	70	GB	1903	24	4.2669	1	0	0	17	45	93	48	2	1	6	5	1	4	3	6	25	19
236	F	52	GB	1903	10	2.7361	1	0	0	16	46	81	35	3.5	1	1	0	1	2	1	10	29	19
237	F	87	GB	1902	20	1.855	0	0	1	29	53	74	21	1.05	1	5	4	2	3	1	13	23	10
238	F	54	GB	1901	19	0.9919	1	0	0	46	76	99	23	1.21	1	2	1	4	6	2	24	36	12
239	M	16	GB	1902	9	1.855	1	0	0	35	68	122	54	6	1	7	6	1	7	6	22	41	19
240	F	58	GB	1903	39	3.0627	1	0	0	15	43	104	61	1.56	1	6	5	1	6	5	9	35	26
241	F	53	GB	1903	34	3.6684	1	0	0	19	40	102	62	1.82	1	5	4	1	5	4	8	33	25
242	F	54	GB	1902	14	1.6017	1	0	0	28	55	111	56	4	5	6	1	1	6	5	18	39	21
243	M	80	GB	1903	22	2.7361	0	0	1	16	38	89	51	2.32	1	5	4	1	5	4	6	38	32
244	F	72	GB	1902	21	1.6017	1	0	0	30	59	88	29	1.38	1	6	5	1	5	4	17	29	12
245	M	61	GB	1902	20	1.6622	1	0	0	26	56	112	56	2.8	1	5	4	1	6	5	16	39	23
246	M	64	GB	1901	22	0.9474	1	0	0	50	83	107	24	1.09	5	6	1	1	6	5	28	37	9
247	M	68	GB	1902	20	1.855	0	0	1	27	49	96	47	2.35	2	5	3	2	5	3	12	33	21
248	F	49	GB	1902	18	1.6595	1	0	0	31	62	105	43	2.39	1	5	4	2	5	3	16	35	19
249	M	60	GB	1903	14	2.8772	1	0	0	13	37	80	43	3.07	1	6	5	1	5	4	7	24	17
250	F	65	GB	1903	22	2.8772	0	0	1	25	27	51	24	1.09	1	1	0	1	1	0	6	15	9
251	M	66	GB	1901	9	0.927	1	0	0	56	89	112	23	2.56	2	6	4	4	6	2	33	39	6
252	M	67	GB	1902	11	1.6017	1	0	0	28	49	89	40	3.64	1	5	4	1	5	4	15	22	7
253	F	62	GB	1903	31	2.7722	0	0	1	16	37	62	25	0.81	1	6	5	1	1	0	10	21	11
254	F	49	GB	1903	20	2.8646	0	0	1	21	50	71	21	1.05	1	6	5	1	2	1	14	24	10
255	M	57	GB	1902	13	1.6336	1	0	0	30	56	110	54	4.15	1	6	5	3	6	3	18	38	20
256	F	60	GB	1902	6	1.6336	1	0	0	43	68	108	40	6.67	4	6	2	3	6	3	18	37	19
257	M	45	GB	1903	15	2.8772	0	1	0	16	26	40	14	0.93	1	5	4	1	1	0	10	10	0
258	F	71	GB	1902	11	1.6336	1	0	0	33	60	91	31	2.82	5	6	1	1	4	3	16	28	12
259	F	47	GB	1903	27	3.1069	0	0	1	24	41	56	15	0.56	1	2	1	1	1	0	14	21	7
260	M	70	GB	1903	10	2.7725	1	0	0	12	24	40	16	1.6	1	1	0	1	1	0	6	9	3
261	M	60	GB	1901	8	0.927	1	0	0	50	82	110	28	3.5	1	6	5	3	6	3	30	39	9
262	F	55	GB	1902	15	1.7694	1	0	0	35	56	107	51	3.4	1	6	5	1	6	5	18	36	18
263	F	67	GB	1903	40	2.7722	0	0	1	12	38	52	14	0.35	1	4	3	1	1	0	6	7	1
264	F	67	GB	1902	18	1.6595	1	0	0	30	59	102	43	2.39	1	5	4	2	5	3	20	33	13
265	M	67	GB	1901	6	0.944	1	0	0	46	79	110	31	5.17	2	6	4	4	6	2	28	39	11
266	F	65	GB	1903	22	2.7361	0	0	1	18	35	71	36	1.64	1	6	5	1	5	4	12	29	17
267	M	75	GB	1902	20	1.6595	1	0	0	30	56	101	45	2.25	2	6	4	1	6	5	19	33	14
268	F	67	GB	1903	21	2.7722	1	0	0	23	52	116	64	3.05	1	6	5	1	6	5	16	39	23
269	M	66	GB	1902	13	1.6336	1	0	0	30	58	98	40	3.08	1	4	3	1	4	3	17	36	19
270	F	29	GB	1902	20	1.7103	1	0	0	41	69	123	54	2.7	1	6	5	3	7	4	23	42	19
271	M	26	GB	1902	42	1.855	1	0	0	35	62	115	53	1.26	1	6	5	2	6	4	18	38	20
272	F	72	GB	1903	17	2.7725	1	0	0	24	55	119	64	3.76	1	6	5	1	6	5	18	41	23
273	F	31	GB	1902	7	1.6595	1	0	0	38	77	118	41	5.86	2	5	3	2	7	5	27	41	14
274	F	27	GB	1902	25	1.6336	1	0	0	28	54	106	52	2.08	2	6	4	1	6	5	17	38	21
275	N	63	GB	1902	12	1.6622	1	0	0	43	76	120	44	3.67	1	6	5	3	6	3	27	42	15
276	F	56	GB	1902	19	1.6595	1	0	0	27	53	94	41	2.16	1	6	5	2	6	4	18	32	14
277	N	54	GB	1901	11	0.9096	1	0	0	56	93	114	21	1.91	5	6	1	3	6	3	30	38	8
278	F	78	GB	1901	8	0.9096	1	0	0	60	94	118	24	3	6	6	0	4	6	2	27	41	14
279	F	27	GB	1901	15	0.9134	1	0	0	40	76	121	45	3	1	7	6	4	7	3	20	39	19
280	F	27	GB	1903	17	2.7361	1	0	0	21	50	100	50	2.94	2	6	4	1	5	4	10	36	26
281	N	25	GB	1902	6	1.855	0	1	0	25	42	69	27	4.5	1	4	3	2	4	2	16	25	9
282	N	86	GB	1902	11	1.6336	1	0	0	35	69	115	46	4.18	2	6	4	4	6	2	21	40	19
283	F	91	GB	1902	18	1.6622	1	0	0	34	60	65	5	0.28	2	2	0	2	2	0	23	25	2
284	N	88	GB	1901	12	0.9096	1	0	0	46	75	111	36	3	2	6	4	4	4	0	25	40	15
285	F	54	GB	1903	23	2.7361	1	0	0	21	46	114	68	2.96	1	6	5	1	6	5	14	38	24
286	N	68	GB	1901	5	0.9474	1	0	0	46	80	124	44	8.8	2	7	5	4	7	3	23	42	19
287	M	43	GB	1903	38	3.6684	1	0	0	12	28	108	80	2.11	1	5	4	1	5	4	6	36	30
288	M	70	GB	1902	13	1.6595	1	0	0	34	61	110	49	3.77	1	6	5	1	6	5	18	39	21
289	F	69	GB	1903	20	2.8646	1	0	0	21	47	101	54	2.7	1	7	6	1	4	3	7	30	23
290	F	76	GB	1902	25	1.7103	1	0	0	31	57	89	32	1.28	2	5	3	3	6	3	9	26	17
291	F	66	GB	1903	32	2.7361	1	0	0	17	45	108	63	1.97	1	6	5	1	6	5	11	39	28
292	F	48	GB	1903	245	2.8772	0	1	0	13	42	76	34	0.14	2	1	-1	1	5	4	6	22	16
293	M	70	GB	1902	20	1.6017	1	0	0	27	50	105	55	2.75	1	6	5	1	4	3	17	39	22
294	M	62	GB	1903	22	3.1069	1	0	0	12	37	38	1	0.05	1	1	0	1	1	0	6	8	2
295	M	71	GB	1901	9	1.0049	1	0	0	46	74	113	39	4.33	4	6	2	3	6	3	21	40	19
296	F	69	GB	1902	12	1.6595	1	0	0	30	65	111	46	3.83	1	6	5	1	6	5	17	35	18
297	F	55	GB	1902	19	1.6595	1	0	0	25	46	76	30	1.58	1	4	3	1	1	0	14	25	11
298	M	64	GB	1903	30	2.7361	1	0	0	23	50	81	31	1.03	2	6	4	1	6	5	15	20	5
299	F	63	GB	1903	7	2.7361	0	1	0	12	33	44	11	1.57	1	1	0	1	1	0	6	6	0
300	F	48	GB	1902	6	1.6595	1	0	0	40	66	98	32	5.33	1	7	6	2	7	5	15	32	17
301	F	76	GB	1902	21	1.7103	1	0	0	29	54	93	39	1.86	2	5	3	1	5	4	16	33	17
302	F	58	GB	1903	61	2.7315	1	0	0	12	38	110	72	1.18	1	6	5	1	6	5	6	37	31
303	M	71	GB	1902	18	1.6017	1	0	0	36	58	91	33	1.83	1	6	5	1	4	3	18	29	11
304	M	69	GB	1903	26	2.8772	1	0	0	18	49	117	68	2.62	1	6	5	1	6	5	10	41	31
305	F	38	GB	1901	11	0.927	1	0	0	44	74	86	12	1.09	6	6	0	3	4	1	22	27	5
306	M	60	GB	1902	11	1.6017	1	0	0	44	75	113	38	3.45	2	6	4	2	6	4	26	40	14
307	M	57	GB	1903	13	3.0627	1	0	0	16	35	116	81	6.23	1	6	5	2	6	4	8	41	33
308	F	29	GB	1902	21	1.6336	1	0	0	26	58	111	53	2.52	1	6	5	1	6	5	11	35	24
309	F	64	GB	1901	6	0.9474	1	0	0	46	78	116	38	6.33	2	6	4	3	6	3	22	38	16
310	M	81	GB	1903	33	3.6684	1	0	0	24	40	88	48	1.41	1	5	4	1	6	5	14	30	16
311	F	59	GB	1903	18	2.8646	1	0	0	18	38	92	54	3	1	6	5	1	3	2	12	30	18
312	F	77	GB	1903	20	2.7725	1	0	0	23	54	113	59	2.95	1	5	4	1	6	5	15	42	27
313	F	28	GB	1902	14	1.6017	1	0	0	45	78	115	37	2.64	4	6	2	2	6	4	25	41	16
314	M	47	GB	1902	20	1.6622	0	1	0	28	59	62	3	0.15	2	1	-1	1	1	0	15	16	1
315	M	29	GB	1903	22	2.7361	1	0	0	21	42	104	62	2.82	1	6	5	1	5	4	14	37	23
316	M	79	GB	1901	18	0.9919	1	0	0	48	76	107	31	1.72	5	6	1	3	6	3	25	39	14
317	M	76	GB	1902	14	1.6336	1	0	0	36	51	109	58	4.14	1	6	5	2	6	4	20	42	22
318	F	76	GB	1902	19	1.6595	0	0	1	24	48	81	33	1.74	1	4	3	2	4	2	16	30	14
319	F	75	GB	1903	35	2.7725	1	0	0	12	38	64	26	0.74	1	4	3	1	4	3	6	13	7
320	M	75	GB	1903	21	2.7361	0	0	1	25	46	66	20	0.95	1	2	1	1	1	0	14	24	10
321	M	67	GB	1902	17	1.6595	1	0	0	29	53	104	51	3	1	5	4	2	5	3	16	34	18
322	M	31	GB	1903	22	2.7315	1	0	0	12	48	120	72	3.27	1	7	6	1	7	6	6	37	31
323	M	81	GB	1902	8	1.6336	1	0	0	31	59	94	35	4.38	4	5	1	4	5	1	11	30	19
324	M	57	GB	1903	44	3.1447	1	0	0	17	31	99	68	1.55	1	5	4	1	4	3	6	32	26
325	F	27	GB	1903	36	4.2669	1	0	0	12	31	104	73	2.03	1	5	4	1	6	5	6	38	32
326	M	47	GB	1901	16	0.944	0	1	0	55	86	108	22	1.38	4	4	0	2	5	3	32	39	7
327	M	62	GB	1903	17	2.8772	1	0	0	21	41	56	15	0.88	1	1	0	1	3	2	15	16	1
328	M	69	GB	1901	11	0.9134	1	0	0	45	66	116	50	4.55	1	6	5	4	6	2	26	38	12
329	M	69	GB	1903	12	2.7361	1	0	0	29	52	90	38	3.17	1	5	4	1	4	3	18	32	14
330	M	63	GB	1903	29	2.7315	1	0	0	12	38	51	13	0.45	1	5	4	1	1	0	6	9	3
331	M	67	GB	1903	24	2.7315	0	1	0	17	36	55	19	0.79	1	2	1	1	3	2	9	16	7
332	M	61	GB	1901	9	0.9919	1	0	0	49	75	112	37	4.11	4	4	0	1	6	5	25	40	15
333	M	52	GB	1902	18	2.2297	1	0	0	33	72	118	46	2.56	2	7	5	2	7	5	15	40	25
334	M	77	GB	1902	20	1.6017	0	0	1	27	52	68	16	0.8	1	6	5	1	3	2	14	22	8
335	F	61	GB	1902	17	1.9106	1	0	0	42	64	115	51	3	1	7	6	3	7	4	24	39	15
336	F	38	GB	1903	20	3.7343	1	0	0	20	45	118	73	3.65	1	7	6	1	6	5	10	39	29
337	F	70	GB	1903	27	2.7725	1	0	0	12	41	53	12	0.41	1	1	0	1	1	0	6	12	6
338	F	71	GB	1903	29	2.7725	1	0	0	17	43	66	23	0.79	1	2	1	1	1	0	11	17	6
339	M	61	GB	1903	46	3.0627	1	0	0	12	28	93	65	1.41	1	6	5	1	5	4	6	29	23
340	M	57	GB	1903	44	2.7722	1	0	0	12	42	112	70	1.59	1	6	5	1	6	5	6	38	32
341	M	42	GB	1902	33	1.6843	1	0	0	28	57	77	20	0.61	1	5	4	1	3	2	16	28	12
342	M	67	GB	1902	11	1.6336	0	1	0	34	51	87	36	3.27	1	4	3	2	4	2	21	32	11
343	M	50	GB	1903	14	3.1447	1	0	0	23	44	112	68	4.86	1	6	5	1	5	4	11	39	28
344	M	83	GB	1902	13	1.6336	1	0	0	44	69	118	49	3.77	1	6	5	3	6	3	24	41	17
345	F	38	GB	1903	15	2.7315	1	0	0	13	38	59	21	1.4	4	5	1	1	4	3	6	12	6
346	F	44	GB	1902	7	1.6622	0	1	0	39	66	70	4	0.57	1	1	0	2	1	-1	21	19	-2
347	M	81	GB	1902	11	1.6595	1	0	0	39	64	110	46	4.18	4	5	1	3	5	2	19	38	19
348	F	41	GB	1902	28	1.7694	1	0	0	34	55	95	40	1.43	2	6	4	1	5	4	21	34	13
349	F	46	GB	1902	14	1.7694	1	0	0	34	56	118	62	4.43	1	7	6	2	7	5	15	39	24
350	M	56	GB	1901	8	1.0049	1	0	0	45	70	108	38	4.75	1	6	5	4	6	2	23	32	9
351	M	37	GB	1901	21	0.9096	1	0	0	50	71	112	41	1.95	6	6	0	2	6	4	27	39	12
352	F	20	GB	1902	16	1.6017	1	0	0	36	64	109	45	2.81	1	6	5	2	6	4	21	37	16
353	M	77	GB	1903	29	2.7725	1	0	0	19	49	116	67	2.31	1	6	5	1	6	5	13	39	26
354	M	60	GB	1902	57	1.6017	1	0	0	30	61	109	48	0.84	2	6	4	1	6	5	17	37	20
355	F	58	GB	1903	22	2.7361	0	1	0	12	28	57	29	1.32	1	1	0	1	2	1	6	17	11
356	F	62	GB	1902	18	1.6595	1	0	0	27	58	116	58	3.22	1	6	5	1	6	5	19	39	20
357	F	26	GB	1903	57	2.7725	1	0	0	12	41	70	29	0.51	1	4	3	1	4	3	6	20	14
358	F	55	GB	1901	16	0.944	1	0	0	40	70	83	13	0.81	2	4	2	4	4	0	16	25	9
359	M	63	GB	1902	16	1.6843	0	1	0	36	62	79	17	1.06	1	5	4	3	4	1	20	28	8
360	M	25	GB	1901	7	0.9096	1	0	0	47	84	105	21	3	1	6	5	3	6	3	29	33	4
361	M	48	GB	1903	48	4.2669	1	0	0	12	43	72	29	0.6	1	5	4	1	3	2	6	21	15
362	M	28	GB	1902	7	1.6017	1	0	0	39	71	121	50	7.14	4	7	3	1	7	6	21	41	20
363	M	66	GB	1902	26	1.6336	0	0	1	26	56	85	29	1.12	4	6	2	1	2	1	17	29	12
364	M	58	GB	1902	17	1.6595	1	0	0	33	64	116	52	3.06	1	6	5	2	5	3	15	42	27
365	F	31	GB	1903	15	2.8772	1	0	0	17	40	65	25	1.67	1	6	5	1	2	1	11	19	8
366	M	26	GB	1903	30	2.8772	1	0	0	13	43	54	11	0.37	1	5	4	1	1	0	6	7	1
367	F	69	GB	1902	8	1.6622	1	0	0	39	63	118	55	6.88	1	6	5	3	6	3	18	40	22
368	F	80	GB	1903	40	3.1069	1	0	0	17	31	89	58	1.45	2	5	3	1	4	3	10	32	22
369	M	67	GB	1903	16	2.8772	1	0	0	16	34	100	66	4.13	1	6	5	1	5	4	10	32	22
370	M	74	GB	1903	34	3.1447	0	0	1	12	27	62	35	1.03	1	1	0	1	1	0	6	23	17
371	F	35	GB	1903	80	2.7361	1	0	0	12	20	64	44	0.55	1	5	4	1	1	0	6	21	15
372	M	62	GB	1901	4	0.9134	1	0	0	52	78	118	40	10	5	7	2	4	6	2	25	38	13
373	M	58	GB	1903	68	2.8772	0	0	1	12	42	91	49	0.72	1	6	5	1	5	4	6	30	24
374	F	68	GB	1903	28	2.7315	1	0	0	16	42	88	46	1.64	1	6	5	1	4	3	10	31	21
375	F	88	GB	1901	11	0.9474	1	0	0	40	61	111	50	4.55	2	6	4	4	6	2	26	40	14
376	M	63	GB	1902	17	1.6336	1	0	0	35	54	92	38	2.24	1	4	3	2	4	2	20	30	10
377	F	42	GB	1903	41	3.0627	0	1	0	12	30	67	37	0.9	1	4	3	1	3	2	6	14	8
378	M	28	GB	1901	17	0.9096	1	0	0	51	88	117	29	1.71	1	6	5	4	6	2	30	42	12
379	F	38	GB	1901	8	0.927	1	0	0	42	74	107	33	4.13	2	5	3	4	6	2	25	38	13
380	F	84	GB	1903	31	3.1447	1	0	0	16	39	124	85	2.74	1	7	6	1	7	6	10	42	32
381	F	89	GB	1903	29	3.1447	0	0	1	16	35	72	37	1.28	1	2	1	1	3	2	10	26	16
382	M	64	GB	1902	14	1.7103	1	0	0	33	60	119	59	4.21	1	6	5	3	7	4	17	41	24
383	M	62	GB	1902	13	1.7103	1	0	0	28	52	108	56	4.31	4	6	2	2	5	3	17	35	18
384	F	20	GB	1902	21	1.6336	1	0	0	31	66	85	19	0.9	1	4	3	2	6	4	13	15	2
385	F	67	GB	1903	48	4.2669	0	0	1	14	31	45	14	0.29	1	1	0	2	2	0	6	9	3
386	F	78	GB	1903	28	2.8646	1	0	0	22	47	78	31	1.11	1	2	1	1	5	4	16	28	12
387	M	65	GB	1902	24	1.6595	0	0	1	37	59	108	49	2.04	1	6	5	1	6	5	17	36	19
388	M	45	GB	1902	35	1.6336	1	0	0	37	68	93	25	0.71	5	6	1	1	5	4	21	34	13
389	F	41	GB	1902	18	1.6843	1	0	0	29	54	118	64	3.56	2	6	4	4	6	2	18	40	22
390	M	56	GB	1902	13	1.7694	1	0	0	38	74	123	49	3.77	1	7	6	3	7	4	22	42	20
391	M	85	GB	1902	19	1.6017	1	0	0	40	63	101	38	2	4	4	0	2	4	2	23	37	14
392	M	78	GB	1901	11	0.9134	1	0	0	36	60	113	53	4.82	4	6	2	3	6	3	20	39	19
393	F	41	GB	1902	15	1.6622	1	0	0	33	61	107	46	3.07	1	5	4	2	6	4	24	35	11
394	F	68	GB	1903	14	2.8646	0	0	1	12	33	74	41	2.93	1	4	3	1	3	2	6	17	11
395	M	68	GB	1903	21	2.7725	1	0	0	12	29	49	20	0.95	1	2	1	1	1	0	6	11	5
396	F	38	GB	1902	7	1.6843	1	0	0	45	74	105	31	4.43	2	6	4	3	4	1	24	37	13
397	M	31	GB	1902	4	1.6017	1	0	0	46	79	101	22	5.5	1	5	4	1	4	3	29	32	3
398	F	77	GB	1903	32	3.1069	1	0	0	14	39	80	41	1.28	2	6	4	1	3	2	7	16	9
399	M	59	GB	1902	16	1.6017	1	0	0	35	63	103	40	2.5	1	4	3	1	5	4	19	39	20
400	F	21	GB	1902	20	1.6595	1	0	0	28	60	83	23	1.15	1	6	5	1	4	3	17	24	7
401	M	79	GB	1902	14	1.6017	1	0	0	41	54	111	57	4.07	1	6	5	3	6	3	22	38	16
402	M	74	GB	1902	14	1.7694	1	0	0	21	41	93	52	3.71	1	5	4	1	5	4	15	30	15
403	M	26	GB	1902	14	1.7694	1	0	0	36	59	112	53	3.79	2	5	3	1	6	5	18	40	22
404	M	50	GB	1903	22	3.0627	1	0	0	12	45	71	26	1.18	1	6	5	1	3	2	6	19	13
405	F	27	GB	1903	25	2.7725	1	0	0	12	33	76	43	1.72	1	5	4	1	4	3	6	24	18
406	M	61	GB	1902	18	1.6595	1	0	0	38	70	117	47	2.61	1	6	5	1	6	5	21	39	18
407	F	67	GB	1901	7	0.9474	1	0	0	49	75	116	41	5.86	2	6	4	5	6	1	30	40	10
408	F	53	GB	1901	14	1.0758	1	0	0	51	80	117	37	2.64	2	7	5	4	5	1	27	39	12
409	F	84	GB	1902	7	1.6017	0	1	0	30	47	100	53	7.57	1	5	4	3	4	1	18	35	17
410	M	60	GB	1901	12	0.944	1	0	0	48	75	118	43	3.58	2	7	5	4	7	3	26	41	15
411	M	56	GB	1903	27	4.2669	1	0	0	16	40	111	71	2.63	1	6	5	1	6	5	9	37	28
412	F	78	GB	1903	29	2.7725	0	0	1	18	49	70	21	0.72	2	6	4	1	3	2	11	26	15
413	F	64	GB	1903	25	2.7725	1	0	0	18	43	116	73	2.92	1	6	5	2	6	4	10	40	30
414	F	24	GB	1902	23	1.7103	1	0	0	28	42	87	45	1.96	1	5	4	1	5	4	21	36	15
415	F	64	GB	1901	10	0.9474	0	1	0	48	70	115	45	4.5	1	6	5	4	6	2	29	37	8
416	M	37	GB	1902	9	1.6336	0	1	0	40	69	93	24	2.67	1	6	5	3	4	1	23	29	6
417	M	74	GB	1902	25	1.6017	0	0	1	30	59	81	22	0.88	1	5	4	1	4	3	18	22	4
418	F	61	GB	1903	11	3.0627	1	0	0	16	46	119	73	6.64	1	6	5	1	6	5	13	42	29
419	F	65	GB	1903	35	2.7725	0	0	1	23	54	104	50	1.43	1	6	5	1	5	4	15	35	20
420	F	64	GB	1902	15	1.6595	1	0	0	31	60	108	48	3.2	1	5	4	1	6	5	16	37	21
421	M	59	GB	1902	16	1.9106	1	0	0	40	60	101	41	2.56	4	5	1	3	6	3	19	37	18
422	F	31	GB	1902	20	1.6017	1	0	0	40	62	107	45	2.25	1	6	5	2	6	4	21	37	16
423	F	68	GB	1902	26	1.7103	0	1	0	24	53	77	24	0.92	2	6	4	2	4	2	12	20	8
424	M	66	GB	1903	26	2.7722	1	0	0	23	41	114	73	2.81	1	6	5	1	6	5	17	38	21
425	F	66	GB	1902	29	1.6017	1	0	0	22	49	90	41	1.41	5	5	0	1	4	3	12	30	18
426	M	87	GB	1903	30	2.7722	1	0	0	22	47	101	54	1.8	1	5	4	1	6	5	16	37	21
427	M	38	GB	1901	12	0.9474	1	0	0	48	75	116	41	3.42	2	6	4	3	6	3	25	38	13
428	M	50	GB	1902	6	1.6017	1	0	0	24	53	87	34	5.67	4	4	0	1	3	2	7	27	20
429	F	57	GB	1902	18	1.6336	1	0	0	45	78	112	34	1.89	2	6	4	1	6	5	26	40	14
430	F	61	GB	1903	30	2.7725	0	0	1	61	36	70	34	1.13	1	6	5	1	4	3	11	25	14
431	M	65	GB	1901	2	0.1565	1	0	0	65	87	107	20	10	5	5	0	4	5	1	27	37	10
432	M	60	GB	1901	11	0.9096	1	0	0	60	86	114	28	2.55	4	6	2	4	6	2	27	36	9
433	F	30	GB	1902	14	1.6336	1	0	0	30	76	100	24	1.71	1	2	1	3	5	2	22	37	15
434	M	41	GB	1902	13	2.2288	0	1	0	39	60	89	29	2.23	1	2	1	2	4	2	25	32	7
435	M	78	GB	1903	35	2.7315	1	0	0	15	41	81	40	1.14	1	4	3	1	1	0	9	31	22
436	M	51	GB	1902	15	1.855	0	0	1	31	53	78	25	1.67	2	6	4	1	5	4	19	26	7
437	M	83	GB	1902	17	1.6017	1	0	0	22	50	114	64	3.76	2	6	4	2	6	4	12	39	27
438	M	83	GB	1902	8	1.7103	1	0	0	42	73	104	31	3.88	1	6	5	3	5	2	24	35	11
439	M	40	GB	1902	18	1.6017	1	0	0	19	50	108	58	3.22	1	6	5	2	6	4	10	36	26
440	M	69	GB	1902	28	1.855	1	0	0	31	54	100	46	1.64	1	1	0	1	5	4	21	38	17
441	M	81	GB	1903	47	3.1447	1	0	0	13	31	107	76	1.62	1	6	5	1	6	5	6	36	30
442	M	45	GB	1902	14	1.6336	1	0	0	44	67	103	36	2.57	1	6	5	3	6	3	26	36	10
443	F	51	GB	1901	10	0.927	1	0	0	45	85	114	29	2.9	1	6	5	4	3	-1	28	39	11
444	M	80	GB	1901	8	1.0049	1	0	0	38	58	108	50	6.25	5	6	1	3	6	3	19	37	18
445	M	40	GB	1901	14	0.944	1	0	0	43	75	102	27	1.93	1	6	5	4	5	1	23	36	13
446	F	63	GB	1901	6	0.9474	1	0	0	44	73	109	36	6	1	5	4	4	6	2	25	39	14
447	M	64	GB	1903	28	3.1069	1	0	0	12	36	80	44	1.57	1	5	4	1	5	4	6	22	16
448	F	57	GB	1903	48	3.7343	0	0	1	12	30	68	38	0.79	1	2	1	1	2	1	6	22	16
449	F	37	GB	1901	8	0.9096	1	0	0	58	93	115	22	2.75	1	6	5	5	6	1	33	41	8
450	F	68	GB	1902	19	1.9106	1	0	0	24	49	114	65	3.42	1	6	5	1	6	5	18	40	22
451	M	79	GB	1902	13	1.6336	1	0	0	25	44	63	19	1.46	2	6	4	1	2	1	18	22	4
452	F	61	GB	1901	3	0.1565	1	0	0	43	74	94	20	6.67	6	6	0	4	6	2	26	34	8
453	M	80	GB	1902	10	1.6017	1	0	0	32	64	116	52	5.2	1	7	6	2	6	4	15	39	24
454	M	38	GB	1902	14	1.6336	1	0	0	32	45	98	53	3.79	2	5	3	1	5	4	20	33	13
455	M	40	GB	1902	15	1.6336	1	0	0	22	51	121	70	4.67	1	7	6	1	7	6	6	41	35
456	M	45	GB	1901	5	0.9134	1	0	0	52	86	125	39	7.8	4	7	3	3	7	4	25	42	17
457	M	61	GB	1902	19	1.6017	1	0	0	39	63	110	47	2.47	1	6	5	5	6	1	22	38	16
458	M	63	GB	1902	9	1.6336	1	0	0	41	77	113	36	4	1	6	5	3	6	3	25	38	13
459	F	68	GB	1903	11	2.8772	1	0	0	16	33	48	15	1.36	2	2	0	1	1	0	9	13	4
460	F	80	GB	1902	6	1.6017	1	0	0	36	60	111	51	8.5	1	7	6	4	6	2	17	38	21
461	M	62	GB	1902	22	1.855	1	0	0	23	51	103	52	2.36	1	5	4	3	5	2	8	36	28
462	F	66	GB	1903	28	2.8772	1	0	0	21	47	63	16	0.57	1	6	5	1	1	0	14	22	8
463	M	73	GB	1903	27	2.7725	0	1	0	12	43	66	23	0.85	1	5	4	1	1	0	6	22	16
464	F	32	GB	1903	18	3.1447	1	0	0	12	38	91	53	2.94	1	5	4	1	4	3	6	25	19
465	F	64	GB	1902	83	1.6017	0	0	1	23	47	92	45	0.54	1	4	3	1	4	3	15	29	14
466	M	47	GB	1901	8	0.927	1	0	0	45	83	113	30	3.75	1	6	5	4	6	2	24	37	13
467	F	63	GB	1903	34	2.7361	1	0	0	16	42	60	18	0.53	1	6	5	1	1	0	10	21	11
468	F	53	GB	1902	14	1.6595	1	0	0	35	59	125	66	4.71	1	7	6	2	7	5	17	42	25
469	M	22	GB	1902	8	1.6017	1	0	0	33	69	109	40	5	2	6	4	1	6	5	14	36	22
470	F	68	GB	1902	17	1.855	1	0	0	35	60	114	54	3.18	2	6	4	1	6	5	17	39	22
471	M	35	GB	1901	1	0.1585	1	0	0	75	114	114	0	0	7	7	0	5	5	0	39	39	0
472	F	48	GB	1902	9	1.6843	1	0	0	38	71	119	48	5.33	4	6	2	3	6	3	17	41	24
473	M	73	GB	1902	19	1.7103	1	0	0	29	60	70	10	0.48	1	6	5	1	2	1	17	22	5
474	M	60	GB	1902	22	1.6336	1	0	0	32	58	104	46	2.09	1	5	4	1	6	5	18	39	21
475	M	57	GB	1902	20	2.2288	1	0	0	27	53	115	62	3.1	1	6	5	1	6	5	17	39	22
476	F	65	GB	1903	15	2.7315	0	1	0	15	44	72	28	1.87	1	5	4	1	2	1	9	23	14
477	M	68	GB	1902	18	1.6336	1	0	0	28	53	93	40	2.22	1	5	4	1	5	4	17	32	15
478	M	42	GB	1903	13	2.7725	1	0	0	12	18	18	0	0	1	1	0	1	1	0	6	6	0
479	F	53	GB	1903	23	2.7315	1	0	0	25	55	112	57	2.48	1	5	4	1	6	5	17	38	21
480	M	50	GB	1902	28	1.6843	1	0	0	32	49	89	40	1.43	2	5	3	1	4	3	20	32	12
481	M	51	GB	1902	9	1.6622	1	0	0	42	75	116	41	4.56	1	6	5	2	6	4	25	38	13
482	F	58	GB	1902	11	1.6017	1	0	0	32	63	118	55	5	1	6	5	1	6	5	21	40	19
483	F	72	GB	1903	36	2.7725	0	0	1	18	44	48	4	0.11	1	1	0	1	1	0	6	6	0
484	M	50	GB	1901	9	0.9474	1	0	0	53	89	118	29	3.22	2	6	4	4	6	2	27	39	12
485	M	20	GB	1903	17	3.0627	1	0	0	12	35	94	59	3.47	1	4	3	1	5	4	6	28	22
486	M	57	GB	1902	14	1.7694	1	0	0	32	58	105	47	3.36	1	6	5	1	6	5	17	35	18
487	M	59	GB	1903	54	3.6684	1	0	0	12	43	56	13	0.24	1	1	0	1	1	0	6	12	6
488	M	83	GB	1903	28	2.7361	0	1	0	15	47	82	35	1.25	1	5	4	1	4	3	7	25	18
489	M	69	GB	1902	15	1.6843	1	0	0	30	62	97	35	2.33	1	5	4	3	6	3	21	38	17
490	F	65	GB	1902	12	1.7103	1	0	0	39	67	111	44	3.67	1	6	5	2	6	4	19	38	19
491	M	22	GB	1902	14	1.6336	1	0	0	27	54	102	48	3.43	2	6	4	2	5	3	13	33	20
492	M	54	GB	1902	16	1.7694	0	1	0	28	52	95	43	2.69	1	4	3	3	5	2	18	34	16
493	F	66	GB	1902	20	1.6843	1	0	0	33	64	116	52	2.6	1	5	4	2	6	4	19	42	23
494	M	45	GB	1903	50	4.2669	1	0	0	12	22	107	85	1.7	1	6	5	1	6	5	6	35	29
495	F	41	GB	1903	22	2.7725	0	1	0	12	39	43	4	0.18	1	1	0	1	1	0	6	6	0
496	F	33	GB	1901	2	0.1599	1	0	0	53	90	96	6	3	2	5	3	4	4	0	25	28	3
497	F	69	GB	1903	22	3.1447	1	0	0	21	51	119	68	3.09	1	7	6	1	7	6	13	39	26
498	M	54	GB	1901	12	0.9474	1	0	0	47	82	121	39	3.25	2	7	5	3	7	4	26	42	16
499	M	88	GB	1901	2	1.0758	0	1	0	48	69	72	3	1.5	2	2	0	3	3	0	24	25	1
500	F	65	GB	1901	9	0.9134	1	0	0	45	75	113	38	4.22	5	6	1	3	6	3	21	41	20
501	M	26	GB	1902	28	1.6017	1	0	0	37	69	111	42	1.5	5	6	1	1	6	5	22	39	17
502	F	38	GB	1902	7	1.6336	1	0	0	41	66	115	49	7	1	6	5	2	6	4	19	39	20
503	M	52	GB	1902	12	1.6843	1	0	0	45	76	112	36	3	1	6	5	3	6	3	25	37	12
504	F	63	GB	1902	22	1.6017	1	0	0	35	59	104	45	2.05	6	6	0	2	6	4	17	38	21
505	F	65	GB	1902	6	1.6595	1	0	0	34	71	119	48	8	2	6	4	3	7	4	21	39	18
506	M	31	GB	1902	12	1.6622	1	0	0	39	63	114	51	4.25	1	6	5	2	6	4	23	41	18
507	F	72	GB	1903	18	3.0627	1	0	0	20	46	73	27	1.5	1	4	3	1	2	1	14	25	11
508	M	37	GB	1901	8	0.9919	1	0	0	50	79	118	39	4.88	2	6	4	4	6	2	27	42	15
509	M	73	GB	1903	27	2.7315	1	0	0	12	26	49	23	0.85	1	5	4	1	1	0	6	6	0
510	M	65	GB	1902	10	1.6843	1	0	0	31	59	113	54	5.4	1	6	5	2	6	4	18	36	18
511	M	67	GB	1902	31	1.7103	1	0	0	25	54	69	15	0.48	2	6	4	1	2	1	14	22	8
512	F	58	GB	1903	28	2.7725	1	0	0	21	50	73	23	0.82	1	6	5	1	5	4	10	22	12
513	F	29	GB	1901	11	0.927	1	0	0	51	75	117	42	3.82	4	6	2	4	6	2	27	40	13
514	M	40	GB	1902	13	1.7103	1	0	0	34	69	121	52	4	1	7	6	3	7	4	15	42	27
515	F	60	GB	1903	121	4.2669	1	0	0	12	32	52	20	0.17	1	5	4	1	1	0	6	12	6
516	M	88	GB	1903	15	2.8646	0	1	0	21	46	46	0	0	2	1	-1	1	1	0	14	14	0
517	F	58	GB	1902	18	1.6622	1	0	0	28	57	105	48	2.67	2	6	4	1	6	5	21	37	16
518	M	71	GB	1903	20	2.7725	0	1	0	14	41	43	2	0.1	1	1	0	1	1	0	8	6	-2
519	M	44	GB	1903	12	2.8772	1	0	0	17	35	27	-8	-0.67	2	6	4	1	1	0	10	6	-4
520	M	72	GB	1902	15	1.6336	1	0	0	37	71	119	48	3.2	1	6	5	4	6	2	19	41	22
521	M	36	GB	1903	28	3.0627	0	0	1	13	32	66	34	1.21	1	6	5	1	3	2	6	20	14
522	M	78	GB	1902	12	1.6622	1	0	0	39	62	67	5	0.42	5	5	0	2	4	2	16	22	6
523	F	65	GB	1903	30	3.1069	1	0	0	12	39	66	27	0.9	1	1	0	1	1	0	6	20	14
524	M	63	GB	1901	11	1.0516	1	0	0	47	86	119	33	3	1	6	5	4	6	2	26	42	16
525	M	60	GB	1902	16	1.6336	0	1	0	30	64	91	27	1.69	2	1	-1	3	5	2	18	34	16
526	M	65	GB	1903	35	2.7315	1	0	0	23	54	90	36	1.03	1	6	5	1	4	3	12	26	14
527	M	34	GB	1902	28	2.4651	1	0	0	21	49	113	64	2.29	1	6	5	1	6	5	12	37	25
528	M	92	GB	1903	13	2.7361	0	0	1	13	28	63	35	2.69	2	5	3	1	2	1	6	18	12
529	M	46	GB	1903	6	2.7361	1	0	0	18	49	80	31	5.17	1	4	3	1	4	3	6	20	14
530	M	36	GB	1903	50	3.0627	1	0	0	18	53	111	58	1.16	1	6	5	1	6	5	6	39	33
531	F	62	GB	1902	30	1.6017	1	0	0	20	41	62	21	0.7	4	5	1	1	1	0	9	14	5
532	M	65	GB	1902	19	1.6843	1	0	0	37	64	116	52	2.74	1	6	5	2	6	4	18	39	21
533	M	74	GB	1903	24	3.0627	1	0	0	20	48	112	64	2.67	1	6	5	1	6	5	14	39	25
534	M	79	GB	1901	9	0.9134	1	0	0	42	72	117	45	5	4	6	2	3	6	3	24	40	16
535	M	77	GB	1903	31	3.1069	1	0	0	13	31	100	69	2.23	1	6	5	1	6	5	6	34	28
536	F	86	GB	1902	10	1.6017	1	0	0	42	67	116	49	4.9	1	7	6	3	7	4	21	39	18
537	F	69	GB	1903	26	2.8646	1	0	0	13	44	75	31	1.19	1	4	3	1	3	2	7	18	11
538	F	70	GB	1901	15	1.293	1	0	0	47	78	120	42	2.8	1	6	5	3	6	3	25	42	17
539	M	44	GB	1903	2	0.1565	1	0	0	22	55	71	16	8	1	1	0	1	2	1	15	29	14
540	F	56	GB	1901	12	0.9919	1	0	0	37	66	109	43	3.31	4	6	2	3	6	3	23	39	16
541	F	58	GB	1903	30	2.7361	0	0	1	17	38	77	39	1.3	1	5	4	1	3	2	11	20	9
542	M	60	GB	1902	14	1.6017	1	0	0	33	58	83	25	1.79	1	4	3	2	4	2	16	27	11
543	F	24	GB	1902	3	0.1565	1	0	0	43	77	117	40	13.33	1	7	6	2	7	5	24	42	18
544	F	45	GB	1903	33	3.1447	1	0	0	20	48	87	39	1.18	1	6	5	1	4	3	8	27	19
545	F	22	GB	1902	15	1.9106	0	1	0	30	58	57	-1	-0.07	1	1	0	1	1	0	13	14	1
546	F	47	GB	1901	7	0.9919	1	0	0	53	81	119	38	5.43	2	6	4	3	6	3	30	42	12
547	F	36	GB	1903	19	2.7315	1	0	0	23	55	72	17	0.89	1	6	5	1	3	2	12	20	8
548	M	63	GB	1903	24	2.7725	1	0	0	21	45	104	59	2.46	1	6	5	1	6	5	10	36	26
549	F	53	GB	1901	9	0.9096	1	0	0	44	74	103	29	3.22	5	6	1	2	4	2	25	40	15
550	F	76	GB	1902	32	1.9106	0	0	1	23	42	54	12	0.38	2	5	3	1	1	0	16	17	1
551	F	57	GB	1903	21	2.7722	1	0	0	51	33	97	64	3.05	1	6	5	1	5	4	8	32	24
552	F	78	GB	1903	15	2.7725	1	0	0	17	32	109	77	5.13	1	6	5	1	6	5	7	36	29
553	M	74	GB	1902	34	1.6843	0	0	1	45	53	83	30	0.88	5	6	1	1	5	4	15	27	12
554	M	52	GB	1903	19	3.1069	0	0	1	16	41	56	15	0.79	1	1	0	1	1	0	10	14	4
555	F	65	GB	1902	11	1.6595	1	0	0	37	70	108	38	3.45	1	6	5	3	6	3	22	41	19
556	F	54	GB	1902	15	1.6595	1	0	0	27	54	100	46	3.07	1	4	3	1	5	4	17	35	18
557	M	80	GB	1902	15	1.6336	1	0	0	43	69	107	38	2.53	4	7	3	3	6	3	21	36	15
558	M	54	GB	1902	21	1.7694	1	0	0	28	51	120	69	3.29	1	6	5	1	7	6	17	41	24
559	M	89	GB	1902	4	1.6595	0	1	0	22	48	47	-1	-0.25	2	1	-1	1	1	0	14	14	0
560	F	63	GB	1903	16	2.7361	1	0	0	17	43	95	52	3.25	1	6	5	1	3	2	11	31	20
561	M	32	GB	1901	8	0.9474	1	0	0	53	85	118	33	4.13	1	7	6	4	7	3	30	39	9
562	M	86	GB	1903	29	2.7725	0	1	0	24	51	71	20	0.69	1	6	5	1	4	3	18	20	2
563	F	59	GB	1903	12	2.7722	0	1	0	18	39	66	27	2.25	1	1	0	2	4	2	10	18	8
564	M	50	GB	1902	11	1.6843	1	0	0	16	60	114	54	4.91	2	6	4	2	6	4	19	39	20
565	M	62	GB	1903	20	2.7361	1	0	0	18	49	116	67	3.35	1	6	5	1	6	5	12	40	28
566	F	36	GB	1903	20	2.7315	1	0	0	26	61	106	45	2.25	1	5	4	1	6	5	15	37	22
567	M	77	GB	1903	28	3.0627	1	0	0	19	38	74	36	1.29	1	1	0	1	5	4	13	27	14
568	M	70	GB	1901	8	0.9474	1	0	0	46	68	109	41	5.13	2	6	4	3	6	3	26	37	11
569	F	39	GB	1902	14	1.6336	1	0	0	22	54	107	53	3.79	1	6	5	1	6	5	15	38	23
570	F	74	GB	1903	29	2.7361	1	0	0	15	25	86	61	2.1	1	5	4	1	4	3	9	28	19
571	F	74	GB	1902	18	1.6336	1	0	0	35	67	113	46	2.56	1	6	5	2	6	4	21	39	18
572	M	62	GB	1903	76	3.1069	1	0	0	18	45	88	43	0.57	2	4	2	1	5	4	6	23	17
573	F	73	GB	1903	30	2.7725	1	0	0	27	58	108	50	1.67	1	4	3	1	5	4	20	39	19
574	M	69	GB	1903	18	3.1447	1	0	0	17	38	70	32	1.78	1	1	0	1	4	3	10	24	14
575	M	37	GB	1902	16	1.6595	1	0	0	34	55	109	54	3.38	3	6	3	3	6	3	18	34	16
576	M	71	GB	1901	10	0.9096	1	0	0	45	77	110	33	3.3	4	6	2	3	6	3	22	39	17
577	F	28	GB	1903	30	2.7361	0	0	1	17	23	52	29	0.97	1	1	0	1	1	0	6	20	14
578	F	77	GB	1903	35	2.7722	0	0	1	16	37	65	28	0.8	1	6	5	1	1	0	10	20	10
579	F	81	GB	1902	14	1.6843	1	0	0	27	55	92	37	2.64	2	6	4	3	4	1	17	35	18
580	M	29	GB	1901	1	0.1565	1	0	0	77	116	116	0	0	7	7	0	5	5	0	40	40	0
581	F	71	GB	1901	4	0.9474	1	0	0	52	76	118	42	10.5	2	6	4	4	6	2	27	40	13
582	F	31	GB	1903	33	3.1447	1	0	0	14	46	87	41	1.24	1	5	4	1	5	4	7	30	23
583	F	51	GB	1901	12	0.944	1	0	0	47	71	114	43	3.58	4	6	2	4	6	2	24	41	17
584	F	65	GB	1903	18	3.1447	1	0	0	28	48	116	68	3.78	1	5	4	1	6	5	17	40	23
585	F	63	GB	1902	26	1.6017	1	0	0	26	52	74	22	0.85	1	3	2	2	4	2	12	22	10
586	M	83	GB	1903	27	3.0627	0	0	1	12	21	62	41	1.52	1	5	4	1	1	0	6	20	14
587	F	43	GB	1903	50	3.0627	0	0	1	14	40	67	27	0.54	1	5	4	1	2	1	8	20	12
588	M	81	GB	1902	9	1.6017	1	0	0	29	56	105	49	5.44	1	5	4	3	6	3	18	38	20
589	M	75	GB	1902	10	1.6595	1	0	0	36	68	88	20	2	4	5	1	3	5	2	20	26	6
590	F	50	GB	1902	17	1.6017	1	0	0	31	64	111	47	2.76	5	6	1	1	6	5	16	39	23
591	F	37	GB	1903	23	3.1069	1	0	0	23	51	122	71	3.09	1	7	6	1	7	6	17	42	25
592	M	20	GB	1901	3	0.1565	1	0	0	59	99	121	22	7.33	5	7	2	5	7	2	32	42	10
593	M	19	GB	1902	2	0.1565	1	0	0	19	37	41	4	2	5	5	0	1	1	0	9	9	0
594	F	33	GB	1901	14	0.9474	1	0	0	48	83	106	23	1.64	1	5	4	4	6	2	25	34	9
595	F	86	GB	1903	13	3.6684	1	0	0	20	41	65	24	1.85	1	1	0	1	3	2	8	21	13
596	F	53	GB	1902	16	1.6336	1	0	0	20	56	109	53	3.31	2	6	4	1	6	5	16	39	23
597	F	78	GB	1902	20	1.6336	1	0	0	40	53	110	57	2.85	1	5	4	2	6	4	17	37	20
598	M	67	GB	1903	20	2.7725	1	0	0	16	34	118	84	4.2	1	6	5	1	6	5	10	41	31
599	F	55	GB	1903	45	3.0627	1	0	0	12	35	102	67	1.49	1	5	4	1	5	4	6	35	29
600	M	40	GB	1902	29	1.6017	1	0	0	37	70	103	33	1.14	2	6	4	1	5	4	23	38	15
601	M	52	GB	1901	5	0.9096	1	0	0	63	98	122	24	4.8	6	7	1	4	7	3	32	42	10
602	F	23	GB	1901	10	0.9919	1	0	0	49	86	119	33	3.3	1	6	5	3	6	3	29	42	13
603	F	31	GB	1901	7	0.944	1	0	0	54	82	119	37	5.29	4	6	2	4	7	3	27	41	14
604	F	66	GB	1902	22	1.6843	1	0	0	27	58	97	39	1.77	1	2	1	1	5	4	13	37	24
605	M	60	GB	1902	21	1.6622	1	0	0	19	49	101	52	2.48	1	5	4	2	6	4	10	30	20
606	F	83	GB	1902	14	1.6843	1	0	0	21	48	90	42	3	1	6	5	2	6	4	13	33	20
607	M	75	GB	1902	14	1.7694	1	0	0	30	53	94	41	2.93	5	6	1	2	5	3	17	32	15
608	F	62	GB	1901	10	0.9134	1	0	0	52	86	119	33	3.3	2	6	4	4	6	2	28	42	14
609	F	81	GB	1903	28	2.8646	0	0	1	21	44	58	14	0.5	2	1	-1	1	1	0	14	20	6
610	F	78	GB	1903	11	2.8772	0	0	1	13	29	42	13	1.18	2	3	1	1	1	0	6	8	2
611	M	53	GB	1902	34	1.855	1	0	0	16	46	112	66	1.94	4	6	2	1	6	5	7	39	32
612	M	49	GB	1903	30	2.7315	1	0	0	16	39	90	51	1.7	4	6	2	1	3	2	10	27	17
613	F	58	GB	1901	3	0.1565	1	0	0	50	75	95	20	6.67	1	1	0	1	5	4	30	32	2
614	F	69	GB	1903	30	2.7315	0	0	1	12	33	54	21	0.7	2	6	4	1	1	0	6	14	8
615	F	42	GB	1902	16	1.6017	1	0	0	41	70	101	31	1.94	1	6	5	3	5	2	21	35	14
616	F	82	GB	1903	31	2.7722	1	0	0	17	40	107	67	2.16	2	6	4	1	6	5	11	38	27
617	M	29	GB	1901	8	0.9474	1	0	0	44	76	112	36	4.5	1	1	0	2	6	4	27	40	13
618	M	70	GB	1901	10	0.9134	1	0	0	50	84	117	33	3.3	2	7	5	4	6	2	26	37	11
619	M	50	GB	1902	14	1.6595	1	0	0	32	56	112	56	4	2	6	4	1	6	5	17	35	18
620	M	44	GB	1901	12	0.9096	1	0	0	46	75	121	46	3.83	1	7	6	3	7	4	25	42	17
621	M	68	GB	1902	18	1.6595	1	0	0	43	67	111	44	2.44	5	6	1	1	6	5	24	39	15
622	M	85	GB	1901	8	0.9474	1	0	0	51	77	122	45	5.63	5	7	2	4	7	3	21	42	21
623	F	52	GB	1902	17	1.6595	1	0	0	29	61	99	38	2.24	2	5	3	1	3	2	16	33	17
624	M	73	GB	1902	12	1.6336	1	0	0	26	58	77	19	1.58	3	6	3	1	4	3	18	22	4
625	F	74	GB	1903	33	3.7343	1	0	0	15	35	70	35	1.06	1	6	5	1	3	2	9	20	11
626	F	66	GB	1903	36	2.7725	1	0	0	16	40	116	76	2.11	1	6	5	1	6	5	10	40	30
627	M	58	GB	1903	13	2.7722	1	0	0	23	56	92	36	2.77	1	6	5	1	5	4	12	27	15
628	F	80	GB	1903	25	3.1069	1	0	0	14	34	68	34	1.36	1	4	3	1	3	2	7	18	11
629	F	67	GB	1903	28	2.7722	0	0	1	20	42	63	21	0.75	1	5	4	1	1	0	14	22	8
630	M	58	GB	1903	21	3.6684	1	0	0	17	43	117	74	3.52	1	6	5	1	6	5	6	38	32
631	F	41	GB	1902	10	1.6622	1	0	0	30	55	119	64	6.4	1	6	5	1	6	5	16	41	25
632	M	93	GB	1902	8	1.6595	1	0	0	32	56	101	45	5.63	1	6	5	2	5	3	15	37	22
633	F	66	GB	1902	20	1.6595	1	0	0	23	51	79	28	1.4	5	6	1	1	3	2	13	27	14
634	F	20	GB	1902	7	1.6336	1	0	0	38	70	112	42	6	1	5	4	2	6	4	21	39	18
635	F	55	GB	1903	15	2.7725	1	0	0	19	42	101	59	3.93	1	5	4	1	5	4	8	30	22
636	M	80	GB	1902	15	1.6017	1	0	0	39	68	114	46	3.07	1	6	5	4	7	3	19	41	22
637	M	61	GB	1901	4	0.9474	1	0	0	60	98	117	19	4.75	5	7	2	4	6	2	31	39	8
638	M	44	GB	1903	26	3.0627	1	0	0	20	44	109	65	2.5	1	6	5	1	6	5	14	40	26
639	M	25	GB	1902	22	1.6595	1	0	0	45	72	109	37	1.68	1	5	4	2	5	3	28	39	11
640	M	64	GB	1902	13	1.6336	1	0	0	40	68	100	32	2.46	2	4	2	3	6	3	20	35	15
641	M	28	GB	1903	30	2.7725	1	0	0	18	49	98	49	1.63	1	1	0	1	6	5	8	37	29
642	F	21	GB	1901	22	0.9134	1	0	0	50	81	111	30	1.36	2	6	4	4	6	2	24	38	14
643	M	51	GB	1902	17	1.6595	1	0	0	32	65	115	50	2.94	1	6	5	1	6	5	22	39	17
644	F	53	GB	1903	46	4.2669	0	0	1	12	35	61	26	0.57	1	6	5	1	1	0	6	20	14
645	M	64	GB	1903	58	2.7725	1	0	0	19	52	105	53	0.91	1	6	5	1	6	5	8	32	24
646	M	51	GB	1903	20	2.7722	1	0	0	22	41	91	50	2.5	1	5	4	1	4	3	12	29	17
647	F	61	GB	1903	14	2.7315	0	1	0	18	42	53	11	0.79	1	1	0	1	1	0	12	21	9
648	M	75	GB	1902	8	1.855	1	0	0	40	65	111	46	5.75	1	7	6	4	7	3	20	39	19
649	F	70	GB	1903	28	2.7725	0	0	1	12	38	52	14	0.5	1	1	0	1	1	0	6	6	0
650	F	67	GB	1903	14	2.7315	0	1	0	17	28	51	23	1.64	1	1	0	1	1	0	10	11	1
651	F	65	GB	1901	10	0.944	1	0	0	46	72	115	43	4.3	2	6	4	4	6	2	22	40	18
652	F	70	GB	1902	18	1.6336	1	0	0	26	54	92	38	2.11	2	5	3	1	5	4	12	30	18
653	M	59	GB	1903	14	2.7315	1	0	0	13	42	50	8	0.57	1	1	0	1	1	0	6	7	1
654	F	77	GB	1903	29	2.7315	1	0	0	22	52	113	61	2.1	1	6	5	1	6	5	16	38	22
655	M	54	GB	1901	14	1.293	1	0	0	36	59	92	33	2.36	5	6	1	3	5	2	22	32	10
656	M	58	GB	1903	27	2.8646	1	0	0	16	42	76	34	1.26	1	6	5	1	1	0	10	20	10
657	F	58	GB	1902	16	1.6017	1	0	0	26	55	116	61	3.81	1	6	5	1	6	5	15	41	26
658	M	67	GB	1903	30	3.0627	1	0	0	13	27	88	61	1.97	1	5	4	1	4	3	7	31	24
659	M	93	GB	1902	16	1.6622	1	0	0	37	57	105	48	3	1	6	5	2	6	4	21	39	18
660	F	35	GB	1902	11	1.6017	1	0	0	35	64	106	42	3.82	4	6	2	2	6	4	12	38	26
661	M	27	GB	1903	15	2.7315	1	0	0	20	46	86	40	2.67	1	6	5	1	4	3	11	27	16
662	F	68	GB	1902	13	1.6017	1	0	0	34	63	107	44	3.38	1	6	5	1	6	5	22	35	13
663	F	64	GB	1903	21	2.7725	0	0	1	25	44	67	23	1.1	1	1	0	1	2	1	6	19	13
664	F	53	GB	1901	8	0.9134	1	0	0	46	67	114	47	5.88	2	5	3	4	7	3	25	41	16
665	F	34	GB	1902	19	1.6336	1	0	0	26	53	74	21	1.11	1	2	1	1	2	1	15	23	8
666	F	53	GB	1902	5	1.6336	1	0	0	32	66	92	26	5.2	1	5	4	2	4	2	21	33	12
667	F	75	GB	1901	7	0.9096	1	0	0	49	74	110	36	5.14	2	6	4	4	6	2	24	41	17
668	M	32	GB	1902	18	1.7694	1	0	0	34	68	110	42	2.33	1	6	5	1	6	5	19	36	17
669	M	58	GB	1903	28	2.8646	1	0	0	13	23	51	28	1	1	5	4	1	3	2	6	6	0
670	F	32	GB	1901	11	0.9134	1	0	0	43	75	118	43	3.91	2	6	4	4	6	2	22	42	20
671	F	38	GB	1903	7	2.7725	0	1	0	16	42	59	17	2.43	1	1	0	1	1	0	6	14	8
672	F	70	GB	1901	9	0.9096	1	0	0	54	84	118	34	3.78	1	6	5	4	6	2	30	41	11
673	F	65	GB	1903	28	2.8772	1	0	0	27	53	110	57	2.04	1	6	5	1	6	5	11	37	26
674	F	60	GB	1902	12	1.6595	1	0	0	37	65	100	35	2.92	1	5	4	3	5	2	19	34	15
675	M	53	GB	1902	11	1.855	1	0	0	35	63	95	32	2.91	1	4	3	2	4	2	22	32	10
676	F	20	GB	1901	3	0.1585	1	0	0	55	90	121	31	10.33	5	7	2	3	7	4	25	42	17
677	F	20	GB	1902	14	1.6017	1	0	0	47	80	106	26	1.86	2	6	4	2	6	4	27	39	12
678	M	74	GB	1903	26	4.2669	0	0	1	12	33	35	2	0.08	1	1	0	1	1	0	6	6	0
679	M	23	GB	1901	5	1.0758	1	0	0	43	65	119	54	10.8	4	7	3	3	7	4	26	42	16
680	F	35	GB	1903	30	2.8772	1	0	0	12	43	85	42	1.4	1	5	4	1	6	5	6	25	19
681	F	39	GB	1903	10	3.1447	0	1	0	20	43	60	17	1.7	1	1	0	1	1	0	14	20	6
682	F	26	GB	1902	7	1.6595	1	0	0	33	62	113	51	7.29	1	4	3	2	6	4	18	39	21
683	M	48	GB	1902	17	1.7103	0	0	1	44	68	83	15	0.88	2	5	3	1	4	3	28	32	4
684	M	63	GB	1903	28	2.7725	1	0	0	18	49	95	46	1.64	1	6	5	1	5	4	12	28	16
685	M	59	GB	1901	7	0.9134	1	0	0	51	85	119	34	4.86	1	6	5	4	7	3	31	41	10
686	M	74	GB	1901	5	0.9919	1	0	0	55	76	104	28	5.6	4	6	2	4	6	2	27	37	10
687	M	41	GB	1902	22	1.6017	1	0	0	32	55	123	68	3.09	1	7	6	1	7	6	19	42	23
688	M	44	GB	1903	44	3.0627	0	0	1	12	40	52	12	0.27	1	1	0	1	1	0	6	11	5
689	F	56	GB	1903	29	2.8646	1	0	0	15	47	108	61	2.1	1	6	5	1	6	5	9	39	30
690	F	68	GB	1903	17	2.8646	1	0	0	19	41	96	55	3.24	1	5	4	1	5	4	13	36	23
691	M	67	GB	1902	10	1.6017	1	0	0	33	60	116	56	5.6	1	6	5	1	6	5	22	40	18
692	M	45	GB	1903	30	2.7722	1	0	0	12	39	75	36	1.2	1	6	5	1	5	4	6	15	9
693	F	27	GB	1901	11	0.944	1	0	0	54	89	112	23	2.09	2	6	4	4	6	2	30	38	8
694	M	19	GB	1901	9	0.9096	1	0	0	51	87	115	28	3.11	2	6	4	3	6	3	28	39	11
695	M	61	GB	1902	20	1.855	1	0	0	23	45	57	12	0.6	2	6	4	1	1	0	16	17	1
696	F	33	GB	1901	12	0.9096	1	0	0	45	74	123	49	4.08	1	6	5	4	6	2	24	42	18
697	F	56	GB	1903	18	3.1069	0	1	0	16	41	47	6	0.33	2	1	-1	1	1	0	9	6	-3
698	M	78	GB	1903	25	3.0627	0	0	1	14	35	54	19	0.76	1	2	1	1	1	0	8	19	11
699	F	60	GB	1903	8	3.1447	0	1	0	14	38	41	3	0.38	1	1	0	1	1	0	8	12	4
700	M	74	GB	1903	21	2.7315	1	0	0	20	41	95	54	2.57	1	6	5	1	5	4	13	33	20
701	M	33	GB	1901	8	0.944	1	0	0	57	94	119	25	3.13	2	6	4	4	7	3	29	41	12
702	F	21	GB	1901	5	0.9919	1	0	0	51	82	125	43	8.6	2	7	5	3	7	4	28	42	14
703	F	49	GB	1902	12	1.6622	1	0	0	26	54	63	9	0.75	5	6	1	1	3	2	16	16	0
704	M	71	GB	1903	22	2.8646	0	1	0	16	37	74	37	1.54	1	2	1	1	4	3	10	22	12
705	F	42	GB	1902	11	1.6336	1	0	0	40	73	113	40	3.64	1	6	5	3	6	3	23	39	16
706	F	61	GB	1902	10	1.6336	0	0	1	28	48	89	41	4.1	2	5	3	2	4	2	20	29	9
707	M	72	GB	1901	8	0.9096	1	0	0	51	77	115	38	4.75	2	6	4	3	6	3	28	42	14
708	F	30	GB	1901	9	0.9096	1	0	0	53	84	111	27	3	2	6	4	4	6	2	29	37	8
709	M	18	GB	1901	10	0.9474	1	0	0	46	74	114	40	4	6	6	0	3	6	3	27	40	13
710	F	70	GB	1903	12	3.0627	1	0	0	27	54	109	55	4.58	1	6	5	1	7	6	16	37	21
711	F	37	GB	1903	30	2.8772	0	0	1	15	37	82	45	1.5	1	6	5	1	4	3	9	32	23
712	M	64	GB	1903	27	3.0627	0	0	1	15	41	68	27	1	1	6	5	1	3	2	9	24	15
713	M	47	GB	1902	18	1.6595	1	0	0	32	48	108	60	3.33	2	6	4	1	6	5	16	40	24
714	M	39	GB	1902	23	1.6336	1	0	0	31	62	109	47	2.04	1	5	4	1	6	5	21	39	18
715	F	57	GB	1902	26	1.6622	1	0	0	27	60	111	51	1.96	1	6	5	2	5	3	17	39	22
716	F	56	GB	1901	6	0.9474	1	0	0	54	90	117	27	4.5	4	6	2	3	6	3	29	39	10
717	M	29	GB	1903	37	3.7343	0	1	0	12	26	57	31	0.84	1	6	5	1	2	1	6	6	0
718	F	70	GB	1902	12	1.855	1	0	0	30	51	112	61	5.08	1	6	5	2	6	4	16	40	24
719	M	72	GB	1903	37	2.7725	1	0	0	15	35	52	17	0.46	1	1	0	1	1	0	9	14	5
720	M	47	GB	1901	8	0.9096	1	0	0	59	89	116	27	3.38	2	6	4	4	6	2	32	39	7
721	F	28	GB	1902	17	1.6017	1	0	0	41	74	116	42	2.47	1	6	5	3	6	3	23	40	17
722	F	25	GB	1903	17	3.1447	1	0	0	20	43	113	70	4.12	1	6	5	1	6	5	14	39	25
723	F	45	GB	1903	41	2.7725	1	0	0	12	32	38	6	0.15	1	1	0	1	1	0	6	7	1
724	M	19	GB	1901	11	0.9134	1	0	0	56	95	126	31	2.82	5	7	2	4	7	3	29	42	13
725	M	57	GB	1902	21	1.6595	1	0	0	35	67	116	49	2.33	1	6	5	1	7	6	17	40	23
726	M	70	GB	1903	35	2.8772	1	0	0	16	40	93	53	1.51	1	4	3	1	2	1	10	33	23
727	F	66	GB	1902	11	1.6595	0	1	0	41	72	85	13	1.18	1	1	0	2	3	1	24	32	8
728	M	56	GB	1902	27	1.6595	1	0	0	34	68	107	39	1.44	1	6	5	3	6	3	21	37	16
729	F	73	GB	1902	44	1.855	1	0	0	28	43	104	61	1.39	2	6	4	2	5	3	16	34	18
730	M	55	GB	1901	3	0.1585	1	0	0	65	104	119	15	5	5	7	2	5	6	1	32	41	9
731	F	70	GB	1901	7	0.9134	1	0	0	57	93	115	22	3.14	4	6	2	4	6	2	30	37	7
732	M	65	GB	1901	2	0.1599	1	0	0	41	71	77	6	3	2	4	2	3	3	0	21	23	2
733	M	5	GB	1902	9	1.7103	0	1	0	24	40	64	24	2.67	5	6	1	1	1	0	14	22	8
734	M	60	GB	1903	28	3.6684	1	0	0	12	42	101	59	2.11	1	6	5	1	6	5	6	34	28
735	F	41	GB	1902	20	1.6017	1	0	0	42	77	104	27	1.35	1	6	5	2	5	3	23	34	11
736	F	55	GB	1901	7	0.927	1	0	0	53	87	114	27	3.86	1	6	5	4	6	2	31	38	7
737	F	80	GB	1903	21	3.0627	1	0	0	17	43	100	57	2.71	1	6	5	2	6	4	9	35	26
738	M	82	GB	1902	13	1.6843	1	0	0	42	63	101	38	2.92	1	5	4	3	5	2	23	38	15
739	F	69	GB	1902	9	1.6017	1	0	0	31	57	111	54	6	1	6	5	1	6	5	17	41	24
740	M	76	GB	1903	30	2.7361	1	0	0	12	34	105	71	2.37	1	6	5	1	6	5	6	35	29
741	M	75	GB	1903	32	2.7725	1	0	0	15	32	100	68	2.13	1	5	4	1	5	4	9	38	29
742	M	72	GB	1902	18	1.6336	0	0	1	36	57	90	33	1.83	5	6	1	1	3	2	22	33	11
743	M	84	GB	1902	18	1.6336	0	0	1	26	51	67	16	0.89	1	2	1	2	3	1	16	16	0
744	F	30	GB	1902	7	2.2297	1	0	0	25	58	106	48	6.86	1	5	4	1	6	5	16	40	24
745	M	32	GB	1902	19	1.6336	1	0	0	39	64	80	16	0.84	4	5	1	3	4	1	19	25	6
746	M	60	GB	1902	16	1.855	1	0	0	40	68	111	43	2.69	4	6	2	2	6	4	19	40	21
747	F	40	GB	1902	17	1.6595	1	0	0	34	60	104	44	2.59	1	4	3	1	6	5	15	38	23
748	F	52	GB	1901	11	0.927	1	0	0	42	79	113	34	3.09	2	6	4	4	6	2	21	39	18
749	M	58	GB	1903	28	2.7361	1	0	0	13	39	53	14	0.5	1	1	0	1	2	1	6	11	5
750	M	60	GB	1902	14	1.6843	1	0	0	37	59	92	33	2.36	1	5	4	2	4	2	19	29	10
751	F	61	GB	1902	25	1.7103	1	0	0	30	49	100	51	2.04	1	2	1	2	4	2	14	35	21
752	F	50	GB	1901	2	0.1565	1	0	0	45	75	80	5	2.5	1	1	0	4	4	0	28	28	0
753	M	61	GB	1901	9	0.9474	1	0	0	50	84	120	36	4	2	6	4	3	6	3	28	41	13
754	F	77	GB	1902	19	1.855	1	0	0	36	55	99	44	2.32	1	6	5	2	5	3	21	37	16
755	F	48	GB	1902	15	1.6336	1	0	0	23	44	84	40	2.67	2	5	3	1	4	3	14	26	12
756	M	72	GB	1902	9	1.7103	1	0	0	27	49	100	51	5.67	1	4	3	2	5	3	19	33	14
757	M	46	GB	1901	17	0.9474	1	0	0	50	71	106	35	2.06	1	6	5	4	6	2	29	38	9
758	M	57	GB	1902	7	1.6595	0	1	0	34	60	91	31	4.43	1	1	0	1	4	3	25	33	8
759	M	31	GB	1903	29	2.7361	1	0	0	16	42	111	69	2.38	1	6	5	1	7	6	10	39	29
760	F	41	GB	1902	25	1.7694	1	0	0	30	44	97	53	2.12	4	6	2	1	6	5	17	34	17
761	M	56	GB	1901	6	0.9096	1	0	0	52	74	115	41	6.83	2	6	4	4	6	2	27	39	12
762	M	28	GB	1901	4	0.9474	1	0	0	49	87	112	25	6.25	2	6	4	2	6	4	28	42	14
763	F	69	GB	1901	11	0.9096	1	0	0	46	69	119	50	4.55	2	6	4	3	6	3	28	42	14
764	M	69	GB	1903	32	2.7722	1	0	0	12	38	109	71	2.22	1	5	4	1	5	4	6	38	32
765	F	56	GB	1902	15	1.6336	1	0	0	35	61	76	15	1	1	4	3	1	4	3	17	27	10
766	M	79	GB	1902	23	1.6017	1	0	0	34	59	105	46	2	1	5	4	2	6	4	19	38	19
767	M	55	GB	1903	24	2.8646	0	0	1	20	40	77	37	1.54	1	5	4	1	3	2	14	24	10
768	M	65	GB	1903	28	2.8772	0	0	1	22	46	80	34	1.21	1	1	0	1	4	3	12	33	21
769	F	52	GB	1902	12	1.6017	1	0	0	40	74	111	37	3.08	2	6	4	2	5	3	23	37	14
770	F	80	GB	1903	13	2.8646	0	0	1	22	42	40	-2	-0.15	1	2	1	1	1	0	16	18	2
771	F	39	GB	1903	27	2.7361	1	0	0	12	34	67	33	1.22	1	6	5	1	2	1	6	21	15
772	F	68	GB	1903	47	4.2669	1	0	0	20	34	109	75	1.6	1	6	5	1	6	5	14	39	25
773	F	31	GB	1901	6	0.9474	1	0	0	46	76	118	42	7	5	6	1	3	6	3	20	38	18
774	F	31	GB	1903	14	3.1069	0	0	1	12	30	34	4	0.29	1	1	0	1	1	0	6	6	0
775	F	56	GB	1903	14	2.7361	1	0	0	22	44	109	65	4.64	1	6	5	1	6	5	10	39	29
776	F	46	GB	1901	14	0.9919	1	0	0	54	82	110	28	2	2	6	4	3	7	4	29	39	10
777	M	65	GB	1902	11	1.855	1	0	0	38	72	114	42	3.82	1	7	6	2	6	4	23	37	14
778	F	66	GB	1901	10	1.0758	1	0	0	47	80	118	38	3.8	2	6	4	3	6	3	24	41	17
779	M	43	GB	1902	19	1.6843	1	0	0	34	64	114	50	2.63	1	5	4	3	6	3	21	39	18
780	M	71	GB	1903	9	2.8772	0	1	0	12	37	39	2	0.22	1	1	0	1	1	0	6	9	3
781	M	74	GB	1902	13	1.6622	1	0	0	38	66	114	48	3.69	2	6	4	3	6	3	20	38	18
782	F	55	GB	1902	24	1.6336	1	0	0	26	49	106	57	2.38	2	6	4	1	6	5	19	38	19
783	F	29	GB	1903	46	3.0627	0	0	1	19	47	98	51	1.11	1	5	4	1	5	4	11	28	17
784	M	66	GB	1902	9	1.7694	1	0	0	25	49	109	60	6.67	1	6	5	2	6	4	11	35	24
785	M	34	GB	1903	29	3.0627	1	0	0	12	29	88	59	2.03	1	6	5	1	6	5	6	22	16
786	F	26	GB	1902	2	2.2297	0	1	0	31	58	72	14	7	2	2	0	1	3	2	13	22	9
787	M	64	GB	1903	20	2.7725	1	0	0	12	40	89	49	2.45	1	5	4	1	4	3	6	29	23
788	F	46	GB	1903	43	3.6684	1	0	0	12	38	48	10	0.23	1	1	0	1	2	1	6	6	0
789	M	69	GB	1902	22	1.6843	0	0	1	27	56	78	22	1	1	5	4	1	1	0	16	25	9
790	M	55	GB	1901	9	0.9134	1	0	0	52	86	115	29	3.22	2	6	4	3	6	3	29	39	10
791	F	55	GB	1902	17	1.6017	1	0	0	25	54	94	40	2.35	2	6	4	1	4	3	16	30	14
792	F	55	GB	1901	11	0.944	1	0	0	47	80	118	38	3.45	2	6	4	4	6	2	19	39	20
793	F	40	GB	1901	9	1.0049	1	0	0	51	80	120	40	4.44	4	6	2	4	6	2	28	42	14
794	M	38	GB	1902	39	1.6336	1	0	0	29	62	114	52	1.33	1	6	5	1	6	5	19	39	20
795	F	67	GB	1901	16	0.9134	1	0	0	45	73	95	22	1.22	2	5	3	3	5	2	21	33	12
796	M	65	GB	1902	13	1.7694	1	0	0	36	65	106	41	3.15	2	7	5	3	6	3	13	29	16
797	M	60	GB	1902	19	1.7103	0	1	0	42	64	82	18	0.95	2	6	4	3	3	0	21	29	8
798	F	52	GB	1903	31	3.0627	0	0	1	12	22	28	6	0.19	1	1	0	1	1	0	6	7	1
799	M	27	GB	1903	15	2.7722	0	1	0	12	43	48	5	0.33	1	1	0	1	1	0	6	6	0
800	M	45	GB	1902	18	2.2288	1	0	0	27	56	106	50	2.78	1	6	5	2	6	4	16	37	21
801	M	50	GB	1901	5	0.9474	1	0	0	49	81	114	33	6.6	2	6	4	4	6	2	25	40	15
802	F	41	GB	1902	32	1.6017	1	0	0	37	66	107	41	1.28	1	5	4	1	6	5	20	37	17
803	M	28	GB	1902	98	1.6336	1	0	0	18	49	76	27	0.28	5	6	1	1	4	3	8	21	13
804	M	61	GB	1903	11	2.8772	0	1	0	21	52	47	-5	-0.45	1	1	0	1	1	0	15	10	-5
805	F	85	GB	1902	21	2.2297	0	0	1	26	45	79	34	1.62	1	5	4	2	5	3	12	24	12
806	F	57	GB	1903	15	3.0627	1	0	0	24	52	114	62	4.13	1	6	5	1	6	5	18	39	21
807	M	70	GB	1903	23	3.7343	1	0	0	19	43	112	69	3	1	6	5	1	6	5	13	38	25
808	F	70	GB	1903	27	2.7361	0	0	1	15	44	55	11	0.41	1	1	0	1	1	0	9	18	9
809	F	60	GB	1902	31	1.855	1	0	0	26	50	98	48	1.55	1	4	3	1	5	4	19	34	15
810	F	62	GB	1902	16	1.6595	0	0	1	27	41	52	11	0.69	1	6	5	1	2	1	19	18	-1
811	F	83	GB	1903	1	2.7725	0	1	0	18	47	47	0	0	1	1	0	1	1	0	6	6	0
812	M	67	GB	1903	27	2.7361	0	1	0	15	30	67	37	1.37	1	1	0	1	4	3	9	19	10
813	F	50	GB	1902	14	1.6017	1	0	0	35	54	116	62	4.43	4	6	2	1	6	5	19	39	20
814	M	40	GB	1901	16	0.9096	1	0	0	55	88	121	33	2.06	4	7	3	4	7	3	27	40	13
815	F	22	GB	1902	18	1.6843	0	1	0	41	75	102	27	1.5	1	5	4	2	5	3	21	31	10
816	F	26	GB	1903	30	2.7725	1	0	0	28	63	115	52	1.73	1	6	5	1	6	5	15	39	24
817	F	66	GB	1902	29	1.6595	1	0	0	26	51	99	48	1.66	1	6	5	1	6	5	20	36	16
818	M	79	GB	1903	10	4.2669	1	0	0	20	31	85	54	5.4	1	6	5	1	5	4	14	29	15
819	F	61	GB	1901	10	0.9474	1	0	0	46	65	103	38	3.8	2	6	4	4	5	1	24	35	11
820	M	49	GB	1902	28	1.7103	1	0	0	30	54	92	38	1.36	5	6	1	1	6	5	20	35	15
821	F	69	GB	1902	11	1.7694	1	0	0	37	66	87	21	1.91	5	6	1	1	5	4	20	31	11
822	M	60	GB	1902	20	1.6017	0	0	1	36	63	103	40	2	1	5	4	1	5	4	21	39	18
823	M	40	GB	1902	9	1.6595	1	0	0	41	68	110	42	4.67	1	5	4	2	6	4	23	39	16
824	M	65	GB	1903	28	2.8772	0	0	1	20	40	84	44	1.57	1	6	5	1	5	4	14	28	14
825	F	65	GB	1903	99	3.7343	1	0	0	12	35	89	54	0.55	1	6	5	1	3	2	6	23	17
826	M	68	GB	1903	12	3.1069	1	0	0	14	40	48	8	0.67	1	1	0	1	1	0	8	14	6
827	M	63	GB	1901	6	1.0758	1	0	0	45	77	114	37	6.17	4	6	2	4	6	2	21	38	17
828	F	92	GB	1902	19	1.7694	1	0	0	30	59	94	35	1.84	1	2	1	1	3	2	21	31	10
829	M	73	GB	1903	19	2.7361	1	0	0	13	46	114	68	3.58	1	6	5	1	6	5	6	39	33
830	F	78	GB	1902	15	1.6336	1	0	0	27	49	100	51	3.4	1	6	5	2	4	2	18	36	18
831	M	48	GB	1903	38	2.7722	1	0	0	17	38	109	71	1.87	2	6	4	1	6	5	10	38	28
832	F	75	GB	1902	24	1.6595	1	0	0	30	59	115	56	2.33	1	6	5	2	6	4	21	38	17
833	M	45	GB	1902	19	1.6622	1	0	0	40	69	117	48	2.53	1	7	6	2	6	4	22	41	19
834	F	82	GB	1902	6	1.6336	1	0	0	41	71	108	37	6.17	2	6	4	3	5	2	23	38	15
835	F	66	GB	1903	22	2.7315	0	1	0	22	54	46	-8	-0.36	1	1	0	1	1	0	12	9	-3
836	M	44	GB	1902	8	1.6622	0	1	0	27	57	87	30	3.75	2	5	3	1	2	1	18	28	10
837	F	32	GB	1903	13	2.7722	0	1	0	23	51	64	13	1	1	1	0	1	1	0	12	20	8
838	M	66	GB	1901	18	0.9096	1	0	0	44	71	104	33	1.83	2	6	4	3	5	2	22	34	12
839	M	33	GB	1902	8	1.6017	1	0	0	34	63	115	52	6.5	1	6	5	3	6	3	13	39	26
840	M	73	GB	1903	30	2.7722	1	0	0	19	45	102	57	1.9	1	5	4	1	5	4	13	36	23
841	F	55	GB	1902	35	1.7103	1	0	0	28	59	98	39	1.11	1	5	4	1	4	3	20	33	13
842	M	50	GB	1902	6	1.6595	1	0	0	38	72	111	39	6.5	3	6	3	2	6	4	22	37	15
843	F	24	GB	1901	7	0.9096	1	0	0	50	70	122	52	7.43	4	7	3	3	7	4	23	42	19
844	M	77	GB	1902	12	1.6017	1	0	0	35	64	106	42	3.5	2	5	3	2	6	4	17	36	19
845	M	71	GB	1903	31	3.6684	1	0	0	20	44	88	44	1.42	1	2	1	1	4	3	8	26	18
846	F	69	GB	1902	10	1.6843	0	1	0	23	46	98	52	5.2	2	5	3	2	4	2	15	32	17
847	M	81	GB	1902	23	1.7103	1	0	0	28	58	110	52	2.26	1	6	5	2	6	4	20	38	18
848	M	69	GB	1901	12	0.9474	1	0	0	41	75	105	30	2.5	5	7	2	4	7	3	10	28	18
849	M	26	GB	1902	25	1.6595	1	0	0	40	71	106	35	1.4	1	6	5	1	6	5	27	37	10
850	F	56	GB	1901	9	0.9134	1	0	0	56	86	118	32	3.56	4	6	2	4	6	2	27	41	14
851	F	47	GB	1903	17	3.7343	1	0	0	13	35	67	32	1.88	1	5	4	1	4	3	6	8	2
852	F	44	GB	1903	23	2.7361	1	0	0	27	53	86	33	1.43	1	4	3	1	4	3	17	24	7
853	F	73	GB	1902	22	1.6017	1	0	0	32	50	95	45	2.05	1	4	3	3	4	1	18	32	14
854	F	34	GB	1902	18	1.6595	1	0	0	34	65	103	38	2.11	2	5	3	1	6	5	17	36	19
855	M	67	GB	1901	13	0.9096	1	0	0	58	96	114	18	1.38	4	6	2	4	6	2	31	39	8
856	F	28	GB	1901	13	0.9096	1	0	0	42	76	110	34	2.62	1	6	5	3	6	3	21	34	13
857	F	38	GB	1903	2	3.1069	0	1	0	21	49	63	14	7	1	1	0	1	1	0	13	19	6
858	M	59	GB	1901	8	0.9474	1	0	0	46	75	123	48	6	1	7	6	4	7	3	25	42	17
859	F	58	GB	1903	29	2.7361	1	0	0	23	36	61	25	0.86	1	5	4	1	1	0	17	21	4
860	M	48	GB	1902	50	1.7694	1	0	0	25	56	113	57	1.14	1	6	5	1	6	5	19	38	19
861	M	77	GB	1902	13	2.2288	1	0	0	22	47	105	58	4.46	2	6	4	2	6	4	12	37	25
862	M	39	GB	1901	11	0.9919	1	0	0	48	81	122	41	3.73	1	7	6	3	7	4	25	42	17
863	M	68	GB	1901	13	1.0049	1	0	0	44	68	83	15	1.15	4	6	2	2	5	3	27	30	3
864	M	69	GB	1902	8	1.6336	1	0	0	38	60	108	48	6	1	6	5	3	6	3	21	38	17
865	M	60	GB	1902	18	1.6595	1	0	0	38	57	81	24	1.33	1	4	3	3	5	2	19	24	5
866	M	64	GB	1903	13	2.7722	0	1	0	17	43	59	16	1.23	1	4	3	1	1	0	10	17	7
867	M	62	GB	1902	22	1.7694	1	0	0	36	60	88	28	1.27	2	6	4	1	5	4	22	29	7
868	M	39	GB	1902	13	1.6595	1	0	0	27	57	112	55	4.23	2	6	4	3	6	3	15	36	21
869	M	35	GB	1902	14	2.2297	1	0	0	44	71	109	38	2.71	4	5	1	2	5	3	24	38	14
870	M	53	GB	1902	11	1.6595	1	0	0	38	70	118	48	4.36	1	6	5	3	6	3	21	42	21
871	M	74	GB	1903	30	2.8772	0	0	1	12	29	49	20	0.67	1	5	4	1	1	0	6	19	13
872	F	74	GB	1902	15	1.6622	1	0	0	24	43	102	59	3.93	1	2	1	2	5	3	12	42	30
873	M	45	GB	1903	17	3.1069	1	0	0	12	40	41	1	0.06	1	1	0	1	1	0	6	6	0
874	M	59	GB	1901	8	0.9134	1	0	0	51	84	120	36	4.5	4	7	3	3	7	4	24	41	17
875	F	35	GB	1903	14	2.7315	1	0	0	14	32	73	41	2.93	1	5	4	1	3	2	8	29	21
876	F	35	GB	1903	30	2.8772	1	0	0	22	53	86	33	1.1	1	5	4	1	5	4	10	26	16
877	M	58	GB	1903	43	2.7361	1	0	0	20	45	105	60	1.4	1	6	5	1	5	4	12	35	23
878	M	78	GB	1903	17	3.0627	1	0	0	22	44	102	58	3.41	1	5	4	1	6	5	11	35	24
879	F	55	GB	1903	30	2.7725	1	0	0	20	47	106	59	1.97	1	5	4	1	5	4	13	39	26
880	F	59	GB	1901	7	0.9474	1	0	0	61	98	118	20	2.86	1	6	5	3	6	3	33	41	8
881	M	46	GB	1901	13	1.4	1	0	0	49	78	114	36	2.77	1	6	5	1	6	5	31	39	8
882	M	64	GB	1902	19	1.855	1	0	0	27	57	109	52	2.74	2	6	4	1	6	5	16	38	22
883	M	60	GB	1903	25	3.1069	1	0	0	12	35	112	77	3.08	1	6	5	1	6	5	6	38	32
884	F	46	GB	1903	16	2.7315	0	1	0	12	24	48	24	1.5	1	1	0	1	1	0	6	15	9
885	M	62	GB	1902	25	1.6336	1	0	0	23	39	108	69	2.76	2	6	4	2	7	5	13	39	26
886	M	72	GB	1902	9	1.6336	1	0	0	38	68	109	41	4.56	1	6	5	3	6	3	19	37	18
887	F	49	GB	1902	13	1.6017	1	0	0	36	62	109	47	3.62	4	5	1	2	5	3	20	37	17
888	M	75	GB	1903	35	2.8646	0	0	1	23	37	82	45	1.29	1	5	4	1	5	4	17	30	13
889	F	77	GB	1903	25	2.7722	1	0	0	26	45	90	45	1.8	1	6	5	1	6	5	20	33	13
890	M	40	GB	1903	98	2.7725	1	0	0	17	43	87	44	0.45	2	6	4	1	5	4	6	15	9
891	F	73	GB	1903	16	2.8646	0	0	1	15	28	35	7	0.44	1	1	0	1	1	0	9	6	-3
892	M	52	GB	1902	23	1.6017	1	0	0	21	44	104	60	2.61	1	5	4	3	5	2	17	40	23
893	M	38	GB	1903	15	3.1447	0	0	1	12	27	27	0	0	1	1	0	1	1	0	6	6	0
894	M	72	GB	1901	10	0.9474	1	0	0	55	76	110	34	3.4	1	6	5	4	6	2	32	38	6
895	M	48	GB	1902	21	1.7103	0	1	0	26	49	65	16	0.76	5	6	1	1	2	1	16	22	6
896	M	43	GB	1903	31	3.0627	1	0	0	16	43	66	23	0.74	1	1	0	1	2	1	9	18	9
897	M	64	GB	1902	17	1.6843	1	0	0	31	52	111	59	3.47	1	6	5	1	6	5	21	38	17
898	M	61	GB	1902	12	1.6595	1	0	0	45	70	113	43	3.58	2	6	4	2	6	4	28	41	13
899	F	73	GB	1903	31	3.7343	1	0	0	19	48	116	68	2.19	1	6	5	1	6	5	13	40	27
900	F	34	GB	1902	12	1.6017	1	0	0	34	71	106	35	2.92	2	2	0	2	5	3	14	37	23
901	M	54	GB	1901	7	0.9474	1	0	0	53	83	118	35	5	2	6	4	4	6	2	28	42	14
902	F	68	GB	1903	8	2.8772	0	1	0	14	38	51	13	1.63	1	1	0	1	1	0	8	17	9
903	F	43	GB	1902	18	1.6843	1	0	0	33	67	114	47	2.61	1	6	5	3	6	3	18	36	18
904	M	51	GB	1901	13	0.944	0	1	0	53	88	77	-11	-0.85	5	6	1	3	2	-1	28	26	-2
905	M	78	GB	1903	16	2.7725	0	0	1	15	29	28	-1	-0.06	1	1	0	1	1	0	9	6	-3
906	F	39	GB	1903	28	2.7315	1	0	0	12	43	86	43	1.54	1	4	3	1	2	1	6	26	20
907	F	43	GB	1903	24	2.7361	0	0	1	17	28	49	21	0.88	1	1	0	1	1	0	6	16	10
908	M	19	GB	1903	30	2.7725	1	0	0	17	43	60	17	0.57	1	6	5	1	4	3	6	6	0
909	M	48	GB	1902	20	1.6595	1	0	0	51	70	116	46	2.3	5	6	1	2	6	4	21	41	20
910	M	66	GB	1902	7	1.6017	0	1	0	41	71	98	27	3.86	1	4	3	3	4	1	26	36	10
911	M	89	GB	1902	7	1.6017	1	0	0	38	65	89	24	3.43	1	5	4	3	5	2	19	27	8
912	M	79	GB	1902	4	1.6843	0	1	0	40	73	73	0	0	4	4	0	3	3	0	20	20	0
913	M	69	GB	1901	12	0.9474	1	0	0	47	81	110	29	2.42	1	4	3	2	6	4	29	39	10
914	M	69	GB	1903	26	3.0627	1	0	0	16	43	115	72	2.77	1	6	5	1	6	5	10	39	29
915	F	67	GB	1901	9	0.9096	1	0	0	49	80	114	34	3.78	1	6	5	3	5	2	24	40	16
916	M	68	GB	1901	8	0.9096	1	0	0	47	77	113	36	4.5	2	6	4	4	6	2	25	41	16
917	M	58	GB	1902	28	1.6017	1	0	0	37	68	106	38	1.36	2	6	4	1	6	5	20	34	14
918	M	64	GB	1902	9	1.6622	1	0	0	42	70	114	44	4.89	1	7	6	3	7	4	21	38	17
919	M	52	GB	1902	13	1.6017	1	0	0	43	75	114	39	3	1	7	6	2	7	5	23	38	15
920	F	34	GB	1902	1	1.6336	0	1	0	22	52	52	0	0	5	5	0	1	1	0	12	12	0
921	M	43	GB	1902	22	1.6017	1	0	0	36	63	88	25	1.14	2	6	4	1	3	2	19	25	6
922	F	61	GB	1901	16	0.9096	1	0	0	45	72	110	38	2.38	1	6	5	3	6	3	29	36	7
923	F	82	GB	1902	21	1.9106	0	0	1	21	33	92	59	2.81	1	5	4	2	5	3	11	32	21
924	F	40	GB	1903	21	3.1447	1	0	0	23	44	100	56	2.67	1	2	1	1	5	4	17	40	23
925	F	42	GB	1903	28	3.0627	1	0	0	16	39	93	54	1.93	1	5	4	1	5	4	10	30	20
926	M	80	GB	1902	13	1.855	1	0	0	35	65	110	45	3.46	1	6	5	2	6	4	23	40	17
927	F	29	GB	1902	16	1.6622	1	0	0	40	63	120	57	3.56	4	7	3	1	7	6	18	42	24
928	M	70	GB	1902	16	1.6595	1	0	0	32	56	117	61	3.81	1	6	5	1	6	5	22	39	17
929	M	55	GB	1903	46	2.8646	1	0	0	23	52	112	60	1.3	1	6	5	1	6	5	17	39	22
930	M	54	GB	1901	7	0.9096	1	0	0	48	82	120	38	5.43	1	6	5	4	6	2	25	42	17
931	F	54	GB	1902	20	1.6595	1	0	0	29	50	96	46	2.3	5	6	1	3	6	3	14	36	22
932	F	36	GB	1903	22	2.7725	1	0	0	24	53	115	62	2.82	1	6	5	1	6	5	18	36	18
933	M	71	GB	1901	10	0.9096	1	0	0	50	83	118	35	3.5	2	6	4	4	6	2	25	42	17
934	M	65	GB	1902	19	1.6595	0	0	1	23	49	79	30	1.58	1	6	5	1	2	1	16	35	19
935	M	45	GB	1901	12	0.9919	1	0	0	49	81	116	35	2.92	1	6	5	3	6	3	28	40	12
936	M	50	GB	1902	15	1.6017	1	0	0	25	46	109	63	4.2	1	5	4	2	6	4	16	38	22
937	M	66	GB	1903	31	2.7725	1	0	0	18	41	91	50	1.61	1	6	5	1	5	4	11	30	19
938	F	38	GB	1902	20	1.7103	1	0	0	45	78	123	45	2.25	1	7	6	3	7	4	24	40	16
939	M	63	GB	1903	19	3.1069	1	0	0	18	47	109	62	3.26	1	6	5	1	6	5	12	37	25
940	F	40	GB	1903	30	2.8646	1	0	0	24	51	65	14	0.47	2	6	4	1	3	2	17	19	2
941	F	76	GB	1902	13	1.6336	1	0	0	41	66	110	44	3.38	1	6	5	3	6	3	23	34	11
942	F	76	GB	1902	22	1.6336	1	0	0	26	64	113	49	2.23	1	6	5	2	6	4	13	36	23
943	M	53	GB	1901	9	0.9919	1	0	0	48	75	111	36	4	1	6	5	4	6	2	25	39	14
944	F	83	GB	1902	11	1.6336	1	0	0	32	59	81	22	2	1	4	3	2	3	1	19	30	11
945	F	31	GB	1901	7	0.9919	1	0	0	41	75	116	41	5.86	2	6	4	4	6	2	24	40	16
946	M	18	GB	1903	38	3.1069	1	0	0	17	45	85	40	1.05	1	6	5	1	2	1	11	27	16
947	M	62	GB	1903	61	2.7725	1	0	0	13	36	57	21	0.34	1	1	0	1	2	1	6	10	4
948	M	48	GB	1902	21	1.6336	1	0	0	45	73	110	37	1.76	1	6	5	1	7	6	26	38	12
949	M	68	GB	1901	3	0.1599	1	0	0	61	92	116	24	8	7	7	0	4	7	3	27	41	14
950	F	35	GB	1902	17	1.6017	1	0	0	40	73	117	44	2.59	1	6	5	2	7	5	22	39	17
951	M	72	GB	1903	50	2.8646	1	0	0	12	45	96	51	1.02	1	6	5	1	5	4	6	28	22
952	M	68	GB	1903	50	3.6684	1	0	0	14	35	108	73	1.4	1	5	4	1	6	5	7	35	28
953	M	59	GB	1903	26	2.7361	1	0	0	14	40	81	41	1.58	1	4	3	1	3	2	8	20	12
954	M	74	GB	1903	13	2.8646	0	0	1	22	41	40	-1	-0.08	1	1	0	1	1	0	16	7	-9
955	F	58	GB	1902	12	1.6595	1	0	0	31	64	115	51	4.25	1	5	4	1	6	5	20	41	21
956	M	78	GB	1903	30	2.7722	1	0	0	17	43	94	51	1.7	1	4	3	1	5	4	11	33	22
957	F	21	GB	1902	20	1.6336	1	0	0	37	68	116	48	2.4	1	6	5	3	6	3	19	38	19
958	M	68	GB	1903	30	3.0627	1	0	0	17	35	86	51	1.7	2	5	3	1	5	4	10	35	25
959	F	27	GB	1903	30	3.1447	1	0	0	25	47	108	61	2.03	1	4	3	1	6	5	19	39	20
960	M	59	GB	1903	56	2.7722	1	0	0	21	52	91	39	0.7	1	6	5	1	5	4	12	30	18
961	M	82	GB	1903	19	3.1069	0	1	0	29	42	61	19	1	1	5	4	1	1	0	10	19	9
962	F	70	GB	1902	16	1.7103	1	0	0	29	55	110	55	3.44	1	6	5	1	6	5	18	36	18
963	M	51	GB	1902	33	1.7103	0	0	1	40	70	107	37	1.12	2	5	3	2	6	4	25	39	14
964	F	87	GB	1901	12	0.9474	1	0	0	41	71	108	37	3.08	2	6	4	4	6	2	22	41	19
965	M	68	GB	1902	8	1.6336	0	1	0	39	69	86	17	2.13	2	2	0	1	4	3	22	29	7
966	M	55	GB	1902	15	1.6622	1	0	0	37	66	106	40	2.67	1	6	5	1	6	5	23	37	14
967	F	63	GB	1903	31	3.6684	0	0	1	12	18	40	22	0.71	1	1	0	1	1	0	6	8	2
968	F	39	GB	1901	16	0.9474	1	0	0	44	78	116	38	2.38	2	6	4	3	6	3	26	39	13
969	F	32	GB	1903	17	3.0627	1	0	0	18	39	118	79	4.65	1	6	5	1	6	5	10	42	32
970	M	32	GB	1903	29	2.7361	1	0	0	13	44	113	69	2.38	1	6	5	1	6	5	7	38	31
971	F	44	GB	1903	40	3.7343	1	0	0	12	38	110	72	1.76	1	6	5	1	6	5	6	36	30
972	M	59	GB	1902	7	1.6595	1	0	0	41	73	110	37	5.29	3	5	2	2	6	4	22	38	16
973	M	69	GB	1902	11	1.9106	1	0	0	31	56	108	52	4.73	1	5	4	1	5	4	19	36	17
974	M	62	GB	1902	35	1.6595	1	0	0	36	60	113	53	1.51	1	6	5	3	6	3	17	38	21
975	M	66	GB	1902	19	1.6017	1	0	0	34	58	104	46	2.42	5	6	1	2	6	4	17	38	21
976	M	76	GB	1901	10	0.9134	1	0	0	41	65	107	42	4.2	2	6	4	4	6	2	19	37	18
977	M	88	GB	1901	11	0.944	1	0	0	52	79	110	31	2.82	4	6	2	4	5	1	24	38	14
978	F	32	GB	1901	9	0.9134	1	0	0	53	82	124	42	4.67	1	7	6	4	7	3	26	42	16
979	M	70	GB	1902	10	1.6017	1	0	0	35	55	114	59	5.9	1	6	5	1	6	5	21	41	20
980	F	36	GB	1902	9	1.6622	1	0	0	23	53	116	63	6.3	1	6	5	3	7	4	14	39	25
981	F	22	GB	1902	1	0.1585	1	0	0	41	73	73	0	0	1	1	0	3	3	0	26	26	0
982	M	57	GB	1903	18	3.1447	0	1	0	18	44	47	3	0.17	1	1	0	1	1	0	7	6	-1
983	F	18	GB	1902	12	1.6336	1	0	0	24	52	102	50	4.17	1	6	5	2	6	4	16	33	17
984	M	21	GB	1901	14	0.9474	1	0	0	52	75	104	29	2.07	4	6	2	4	6	2	24	38	14
985	F	81	GB	1901	12	0.9096	1	0	0	38	80	112	32	2.67	2	6	4	4	6	2	27	38	11
986	M	49	GB	1903	32	3.1447	1	0	0	12	31	103	72	2.25	1	5	4	1	6	5	6	39	33
987	F	60	GB	1901	9	0.9474	1	0	0	43	71	115	44	4.89	1	6	5	4	7	3	26	36	10
988	M	39	GB	1902	36	1.6622	1	0	0	32	62	107	45	1.25	1	6	5	3	6	3	17	37	20
989	M	48	GB	1902	14	1.6595	1	0	0	31	49	106	57	4.07	2	6	4	2	6	4	19	35	16
990	F	27	GB	1902	28	1.6595	1	0	0	40	71	109	38	1.36	1	6	5	1	5	4	23	38	15
991	F	61	GB	1902	11	1.6622	1	0	0	42	78	115	37	3.36	2	6	4	4	6	2	20	39	19
992	M	56	GB	1901	10	0.9474	1	0	0	42	82	115	33	3.3	1	6	5	3	6	3	26	40	14
993	M	54	GB	1903	14	2.8646	1	0	0	12	41	95	54	3.86	1	5	4	1	4	3	6	31	25
994	M	23	GB	1902	10	1.6595	1	0	0	40	70	109	39	3.9	1	5	4	3	6	3	21	37	16
995	M	40	GB	1902	13	1.855	1	0	0	28	52	118	66	5.08	1	7	6	1	7	6	19	42	23
996	M	34	GB	1903	120	2.8772	1	0	0	13	45	107	62	0.52	1	6	5	1	6	5	7	36	29
997	F	76	GB	1903	15	3.1069	1	0	0	21	35	101	66	4.4	1	5	4	1	6	5	12	36	24
998	M	57	GB	1903	1	3.1069	0	1	0	17	37	37	0	0	1	1	0	1	1	0	11	11	0
999	M	69	GB	1902	29	1.6622	1	0	0	34	62	111	49	1.69	1	6	5	1	6	5	20	40	20
1000	F	63	GB	1903	28	2.8772	1	0	0	21	52	74	22	0.79	1	5	4	1	4	3	15	19	4
1001	M	21	GB	1902	31	1.6622	1	0	0	31	64	112	48	1.55	1	5	4	1	6	5	19	39	20
1002	M	66	GB	1902	2	1.6595	0	1	0	34	50	55	5	2.5	1	1	0	1	1	0	19	19	0
1003	M	53	GB	1901	6	0.9096	1	0	0	55	80	118	38	6.33	6	7	1	4	7	3	27	42	15
1004	M	49	GB	1903	28	3.1069	1	0	0	17	40	62	22	0.79	1	6	5	1	2	1	6	15	9
1005	F	67	GB	1903	35	3.6684	1	0	0	16	32	107	75	2.14	1	5	4	1	6	5	10	34	24
1006	M	69	GB	1902	21	1.9106	0	0	1	32	53	76	23	1.1	1	6	5	1	1	0	16	25	9
1007	F	66	GB	1903	32	3.1069	1	0	0	15	36	95	59	1.84	2	6	4	2	6	4	6	28	22
1008	F	33	GB	1902	14	1.6336	0	0	1	30	55	84	29	2.07	4	6	2	1	4	3	17	23	6
1009	F	69	GB	1903	17	2.7725	1	0	0	30	43	52	9	0.53	1	1	0	1	2	1	12	14	2
1010	F	63	GB	1902	16	1.6622	1	0	0	30	53	112	59	3.69	1	6	5	1	6	5	17	39	22
1011	M	41	GB	1902	14	1.6595	1	0	0	33	66	115	49	3.5	1	6	5	2	7	5	15	38	23
1012	M	75	GB	1903	40	3.1447	1	0	0	13	43	75	32	0.8	1	5	4	1	3	2	6	17	11
1013	F	41	GB	1902	18	1.6336	1	0	0	32	58	97	39	2.17	2	6	4	1	4	3	23	34	11
1014	F	66	GB	1902	21	1.7103	1	0	0	33	59	116	57	2.71	1	6	5	3	6	3	19	39	20
1015	M	53	GB	1903	30	2.7361	1	0	0	16	42	103	61	2.03	1	5	4	1	6	5	10	37	27
1016	M	85	GB	1903	27	3.1069	1	0	0	12	33	103	70	2.59	1	6	5	1	6	5	6	37	31
1017	M	28	GB	1901	7	0.9096	1	0	0	53	88	121	33	4.71	1	7	6	3	7	4	30	41	11
1018	M	86	GB	1902	9	1.6622	0	1	0	27	45	54	9	1	1	2	1	2	1	-1	17	17	0
1019	F	64	GB	1901	9	0.9096	1	0	0	49	82	115	33	3.67	1	5	4	2	6	4	27	41	14
1020	F	47	GB	1902	10	1.6595	1	0	0	26	59	116	57	5.7	1	7	6	2	6	4	12	39	27
1021	M	62	GB	1902	14	1.6595	1	0	0	30	54	116	62	4.43	1	6	5	1	6	5	20	39	19
1022	M	81	GB	1903	16	3.0627	1	0	0	12	27	96	69	4.31	1	5	4	1	5	4	6	35	29
1023	M	57	GB	1903	24	2.8772	1	0	0	20	48	70	22	0.92	1	6	5	1	2	1	10	23	13
1024	F	80	GB	1902	2	0.1565	1	0	0	43	64	69	5	2.5	2	2	0	3	4	1	20	23	3
1025	F	51	GB	1902	9	1.855	1	0	0	47	75	101	26	2.89	1	5	4	2	6	4	26	35	9
1026	F	51	GB	1902	13	1.6017	1	0	0	24	50	116	66	5.08	1	5	4	1	6	5	15	39	24
1027	F	70	GB	1902	7	1.7694	1	0	0	24	50	77	27	3.86	1	1	0	1	4	3	15	25	10
1028	F	32	GB	1902	16	1.6595	1	0	0	24	57	106	49	3.06	2	6	4	1	4	3	14	38	24
1029	F	61	GB	1903	77	3.0627	1	0	0	12	32	48	16	0.21	1	2	1	1	2	1	6	7	1
1030	M	66	GB	1902	16	1.9106	1	0	0	23	55	97	42	2.63	2	6	4	2	4	2	14	34	20
1031	M	87	GB	1903	21	2.7725	1	0	0	13	29	84	55	2.62	1	4	3	1	4	3	7	25	18
1032	F	61	GB	1902	16	1.6622	1	0	0	40	66	116	50	3.13	2	6	4	2	6	4	20	39	19
1033	M	67	GB	1902	25	1.6622	0	0	1	32	57	78	21	0.84	5	6	1	1	4	3	20	28	8
1034	M	63	GB	1903	24	3.0627	1	0	0	12	29	58	29	1.21	1	1	0	1	1	0	6	21	15
1035	M	37	GB	1902	16	1.6017	1	0	0	34	61	119	58	3.63	1	6	5	1	6	5	17	41	24
1036	F	74	GB	1902	18	1.6017	1	0	0	38	64	107	43	2.39	1	6	5	3	6	3	22	39	17
1037	F	56	GB	1902	12	1.6336	1	0	0	43	76	114	38	3.17	1	6	5	3	6	3	25	36	11
1038	M	74	GB	1903	29	2.7725	1	0	0	20	39	83	44	1.52	2	6	4	1	4	3	13	28	15
1039	M	70	GB	1902	13	1.6336	1	0	0	33	68	106	38	2.92	1	6	5	1	6	5	18	39	21
1040	M	76	GB	1902	14	1.9106	1	0	0	26	52	110	58	4.14	5	6	1	1	6	5	12	39	27
1041	M	49	GB	1901	10	0.9134	1	0	0	47	80	124	44	4.4	4	7	3	4	7	3	20	41	21
1042	F	55	GB	1903	23	3.6684	1	0	0	23	49	104	55	2.39	1	5	4	1	5	4	17	34	17
1043	F	28	GB	1902	44	1.6336	1	0	0	26	51	28	-23	-0.52	1	1	0	1	1	0	18	6	-12
1044	F	78	GB	1903	19	2.7725	1	0	0	23	52	105	53	2.79	1	5	4	1	5	4	16	35	19
1045	M	36	GB	1903	22	2.7315	1	0	0	12	37	115	78	3.55	1	6	5	1	6	5	6	41	35
1046	M	74	GB	1901	13	0.9919	1	0	0	47	72	112	40	3.08	1	5	4	4	6	2	26	42	16
1047	F	42	GB	1903	51	2.7361	1	0	0	22	51	105	54	1.06	1	6	5	1	6	5	11	38	27
1048	F	33	GB	1901	5	0.9474	1	0	0	63	93	121	28	5.6	5	7	2	5	7	2	30	42	12
1049	M	76	GB	1902	17	1.6017	1	0	0	35	63	109	46	2.71	1	5	4	1	5	4	23	39	16
1050	M	44	GB	1901	11	0.9474	1	0	0	56	84	105	21	1.91	2	7	5	4	6	2	30	37	7
1051	M	79	GB	1903	20	3.0627	1	0	0	17	36	98	62	3.1	2	6	4	1	5	4	10	37	27
1052	M	53	GB	1902	21	2.4651	1	0	0	23	51	107	56	2.67	2	6	4	2	4	2	8	37	29
1053	F	57	GB	1903	24	2.7315	0	0	1	12	34	68	34	1.42	1	5	4	1	3	2	6	25	19
1054	M	73	GB	1902	51	1.855	0	0	1	19	49	99	50	0.98	1	4	3	2	5	3	10	31	21
1055	M	56	GB	1901	8	0.9096	1	0	0	51	80	114	34	4.25	2	6	4	4	6	2	26	38	12
1056	M	77	GB	1902	7	1.9106	1	0	0	37	60	102	42	6	3	6	3	4	7	3	20	37	17
1057	F	59	GB	1903	19	3.1069	0	1	0	21	51	63	12	0.63	1	6	5	1	1	0	15	18	3
1058	F	67	GB	1903	32	2.7315	1	0	0	19	51	117	66	2.06	1	6	5	1	6	5	13	39	26
1059	M	56	GB	1903	15	2.7725	1	0	0	23	54	93	39	2.6	1	2	1	1	5	4	10	30	20
1060	M	75	GB	1903	32	3.0627	0	0	1	12	23	35	12	0.38	1	2	1	1	1	0	6	15	9
1061	F	31	GB	1901	4	0.9096	1	0	0	52	83	115	32	8	4	6	2	3	6	3	26	39	13
1062	F	64	GB	1903	29	2.7722	1	0	0	20	45	76	31	1.07	1	6	5	1	2	1	14	29	15
1063	M	79	GB	1902	12	1.6843	1	0	0	33	62	99	37	3.08	1	6	5	2	6	4	19	34	15
1064	M	65	GB	1903	48	2.7361	1	0	0	12	38	63	25	0.52	1	5	4	1	3	2	6	15	9
1065	M	29	GB	1902	11	1.6595	1	0	0	35	68	114	46	4.18	1	7	6	1	6	5	22	39	17
1066	F	25	GB	1901	7	1.0049	1	0	0	27	74	122	48	6.86	2	6	4	4	6	2	21	42	21
1067	M	69	GB	1903	22	2.7361	1	0	0	27	57	115	58	2.64	1	7	6	1	6	5	16	39	23
1068	F	76	GB	1902	16	1.6336	1	0	0	44	72	113	41	2.56	1	5	4	2	6	4	26	40	14
1069	F	69	GB	1901	13	0.9134	1	0	0	52	86	115	29	2.23	2	6	4	4	6	2	27	39	12
1070	F	87	GB	1902	20	1.6595	1	0	0	38	69	99	30	1.5	1	2	1	2	5	3	21	35	14
1071	F	75	GB	1902	20	1.6622	1	0	0	26	43	79	36	1.8	1	1	0	1	4	3	20	30	10
1072	M	76	GB	1902	12	1.7103	1	0	0	30	48	85	37	3.08	1	5	4	3	6	3	20	32	12
1073	M	61	GB	1903	16	3.1069	1	0	0	13	36	104	68	4.25	1	6	5	1	6	5	7	36	29
1074	M	58	GB	1902	11	1.6017	1	0	0	35	59	94	35	3.18	1	6	5	1	4	3	19	33	14
1075	F	54	GB	1902	30	1.6595	0	0	1	26	54	88	34	1.13	5	6	1	1	6	5	15	31	16
1076	M	53	GB	1903	17	3.1069	1	0	0	14	34	67	33	1.94	2	6	4	1	4	3	6	15	9
1077	F	23	GB	1902	13	1.855	1	0	0	33	64	120	56	4.31	2	6	4	3	6	3	19	42	23
1078	F	46	GB	1901	6	0.9096	1	0	0	50	80	114	34	5.67	2	5	3	4	6	2	24	40	16
1079	F	46	GB	1902	8	1.6336	1	0	0	26	49	104	55	6.88	2	4	2	1	4	3	18	37	19
1080	M	80	GB	1902	17	1.6336	0	0	1	28	54	87	33	1.94	1	5	4	1	2	1	11	28	17
1081	M	69	GB	1902	9	1.6017	1	0	0	33	57	111	54	6	4	6	2	2	6	4	16	37	21
1082	M	80	GB	1901	5	0.9096	0	1	0	24	76	87	11	2.2	4	4	0	4	5	1	24	32	8
1083	F	56	GB	1903	18	2.7361	1	0	0	24	50	113	63	3.5	1	7	6	1	6	5	18	38	20
1084	M	47	GB	1901	4	1.0049	1	0	0	60	90	117	27	6.75	5	7	2	4	7	3	29	42	13
1085	M	73	GB	1903	20	2.7361	1	0	0	17	32	104	72	3.6	1	6	5	1	6	5	11	37	26
1086	F	66	GB	1902	17	1.6336	1	0	0	26	58	83	25	1.47	2	6	4	1	4	3	19	28	9
1087	F	28	GB	1903	25	2.7725	1	0	0	23	47	108	61	2.44	1	6	5	1	6	5	16	38	22
1088	F	61	GB	1902	14	1.6336	1	0	0	36	62	113	51	3.64	1	6	5	2	6	4	19	37	18
1089	M	52	GB	1902	12	1.7694	0	1	0	34	58	97	39	3.25	5	6	1	1	1	0	17	35	18
1090	F	80	GB	1902	17	1.6622	1	0	0	32	54	100	46	2.71	2	6	4	1	5	4	13	31	18
1091	M	64	GB	1902	14	1.6622	1	0	0	42	71	113	42	3	1	6	5	3	6	3	20	38	18
1092	F	61	GB	1901	3	0.1565	1	0	0	59	97	115	18	6	4	7	3	4	7	3	32	38	6
1093	M	50	GB	1903	34	2.7722	1	0	0	18	44	115	71	2.09	1	6	5	1	6	5	6	39	33
1094	M	72	GB	1903	29	2.7361	1	0	0	19	48	100	52	1.79	2	6	4	1	5	4	12	33	21
1095	M	66	GB	1903	17	2.8772	1	0	0	17	36	91	55	3.24	1	5	4	2	5	3	8	30	22
1096	M	54	GB	1903	4	2.8772	0	1	0	12	31	33	2	0.5	1	1	0	1	1	0	6	6	0
1097	F	35	GB	1903	38	2.7725	1	0	0	15	46	96	50	1.32	1	4	3	1	4	3	9	27	18
1098	M	42	GB	1903	13	2.7725	0	1	0	16	46	51	5	0.38	1	1	0	1	1	0	10	14	4
1099	F	55	GB	1902	16	1.7694	1	0	0	29	55	110	55	3.44	1	6	5	2	6	4	19	33	14
1100	M	78	GB	1902	26	1.6622	1	0	0	31	62	103	41	1.58	2	6	4	1	5	4	17	38	21
1101	M	64	GB	1902	14	1.6622	1	0	0	44	79	111	32	2.29	2	6	4	1	6	5	26	38	12
1102	M	56	GB	1903	23	3.7343	1	0	0	16	42	97	55	2.39	1	2	1	1	5	4	10	35	25
1103	F	58	GB	1903	21	2.8772	1	0	0	17	43	98	55	2.62	1	6	5	1	4	3	11	36	25
1104	F	70	GB	1901	10	0.9096	1	0	0	44	74	111	37	3.7	2	6	4	3	6	3	24	38	14
1105	M	71	GB	1903	28	2.8772	0	0	1	21	47	63	16	0.57	2	2	0	1	1	0	14	22	8
1106	F	54	GB	1902	21	1.6017	1	0	0	42	67	105	38	1.81	2	6	4	3	4	1	20	35	15
1107	M	27	GB	1902	8	1.6336	1	0	0	25	59	103	44	5.5	2	6	4	1	4	3	18	39	21
1108	F	44	GB	1903	19	2.7315	1	0	0	16	41	66	25	1.32	1	5	4	1	3	2	10	23	13
1109	M	82	GB	1901	11	0.9919	1	0	0	43	59	100	41	3.73	2	6	4	3	6	3	22	36	14
1110	M	61	GB	1902	21	1.6622	1	0	0	36	62	104	42	2	1	4	3	2	5	3	19	36	17
1111	F	73	GB	1902	11	1.6017	1	0	0	18	28	95	67	6.09	4	5	1	1	6	5	6	31	25
1112	F	57	GB	1901	11	0.9134	1	0	0	40	69	109	40	3.64	2	6	4	4	6	2	19	38	19
1113	M	87	GB	1903	28	2.7361	1	0	0	16	30	105	75	2.68	1	6	5	1	6	5	10	37	27
1114	F	70	GB	1903	34	2.7315	1	0	0	23	48	105	57	1.68	1	5	4	1	5	4	17	34	17
1115	M	58	GB	1903	28	2.7315	1	0	0	18	34	67	33	1.18	1	4	3	1	4	3	12	25	13
1116	F	69	GB	1903	28	3.0627	0	0	1	12	35	67	32	1.14	1	4	3	1	3	2	6	9	3
1117	M	60	GB	1901	7	0.9474	1	0	0	46	78	113	35	5	2	6	4	2	6	4	27	37	10
1118	F	38	GB	1903	32	3.1069	1	0	0	24	46	113	67	2.09	1	5	4	1	6	5	13	40	27
1119	M	82	GB	1902	15	1.6336	1	0	0	34	51	94	43	2.87	2	4	2	3	5	2	16	32	16
1120	M	56	GB	1903	26	3.1069	1	0	0	20	48	114	66	2.54	1	6	5	1	6	5	8	40	32
1121	M	59	GB	1903	35	2.8646	1	0	0	20	53	114	61	1.74	2	6	4	1	6	5	12	39	27
1122	F	31	GB	1903	42	3.1447	1	0	0	16	38	105	67	1.6	1	5	4	1	5	4	9	32	23
1123	M	78	GB	1902	20	1.7103	1	0	0	19	42	71	29	1.45	4	6	2	1	2	1	10	17	7
1124	F	22	GB	1903	12	2.7315	1	0	0	20	43	120	77	6.42	1	7	6	2	7	5	12	42	30
1125	F	28	GB	1902	10	1.6336	1	0	0	37	70	107	37	3.7	1	5	4	1	6	5	20	37	17
1126	F	56	GB	1902	18	1.6017	1	0	0	42	77	120	43	2.39	1	6	5	4	6	2	28	41	13
1127	M	81	GB	1902	21	1.7103	1	0	0	25	52	112	60	2.86	1	6	5	2	6	4	15	38	23
1128	F	60	GB	1902	14	1.6017	1	0	0	31	64	118	54	3.86	1	6	5	1	6	5	21	40	19
1129	M	70	GB	1901	10	0.9474	1	0	0	49	81	119	38	3.8	1	7	6	3	6	3	29	42	13
1130	M	76	GB	1902	30	1.9106	0	0	1	19	49	65	16	0.53	5	6	1	1	1	0	9	20	11
1131	M	75	GB	1903	22	2.7361	0	0	1	12	24	45	21	0.95	1	1	0	1	1	0	6	14	8
1132	F	49	GB	1903	10	2.7725	1	0	0	25	52	82	30	3	2	5	3	1	5	4	18	31	13
1133	F	66	GB	1901	11	0.9474	1	0	0	47	75	116	41	3.73	1	6	5	3	6	3	25	39	14
1134	F	29	GB	1902	20	1.6336	1	0	0	41	79	112	33	1.65	1	5	4	2	6	4	27	37	10
1135	M	64	GB	1903	28	2.7722	1	0	0	20	51	96	45	1.61	1	2	1	1	3	2	14	34	20
1136	F	32	GB	1902	22	1.9106	1	0	0	36	62	103	41	1.86	2	4	2	3	5	2	17	33	16
1137	F	52	GB	1903	31	3.0627	1	0	0	12	27	36	9	0.29	1	3	2	1	1	0	6	6	0
1138	F	52	GB	1902	17	1.6622	1	0	0	44	65	113	48	2.82	1	5	4	2	6	4	16	38	22
1139	F	70	GB	1902	14	1.6336	1	0	0	38	65	117	52	3.71	1	6	5	2	6	4	20	39	19
1140	M	65	GB	1902	13	1.9106	1	0	0	31	54	106	52	4	2	6	4	3	6	3	19	38	19
1141	F	45	GB	1903	39	2.7725	1	0	0	15	42	78	36	0.92	1	6	5	1	4	3	9	22	13
1142	F	54	GB	1902	10	1.6017	0	1	0	36	63	83	20	2	2	1	-1	1	5	4	18	25	7
1143	M	65	GB	1903	2	3.0627	0	1	0	12	29	29	0	0	1	1	0	1	1	0	6	6	0
1144	M	74	GB	1903	30	2.7361	0	0	1	21	46	75	29	0.97	2	6	4	1	3	2	14	21	7
1145	M	70	GB	1903	20	2.8646	0	0	1	14	32	68	36	1.8	1	6	5	1	3	2	8	20	12
1146	M	73	GB	1903	30	2.7361	1	0	0	12	45	90	45	1.5	1	6	5	1	4	3	6	18	12
1147	M	20	GB	1903	37	2.7315	1	0	0	23	50	113	63	1.7	1	6	5	1	6	5	10	37	27
1148	M	52	GB	1903	19	3.1447	1	0	0	24	51	114	63	3.32	1	6	5	1	6	5	15	40	25
1149	F	28	GB	1901	6	0.9096	1	0	0	59	89	120	31	5.17	2	6	4	4	6	2	31	41	10
1150	F	33	GB	1902	21	1.6336	1	0	0	35	60	119	59	2.81	1	6	5	1	6	5	19	41	22
1151	F	80	GB	1902	9	1.9106	1	0	0	40	74	114	40	4.44	2	6	4	1	6	5	21	40	19
1152	M	68	GB	1902	12	1.6622	1	0	0	22	51	93	42	3.5	1	5	4	2	5	3	13	34	21
1153	M	21	GB	1902	17	1.855	1	0	0	32	69	121	52	3.06	5	6	1	2	7	5	18	41	23
1154	F	75	GB	1903	29	2.7315	1	0	0	23	45	99	54	1.86	1	6	5	1	6	5	17	37	20
1155	F	44	GB	1901	5	0.9096	1	0	0	53	80	123	43	8.6	5	7	2	4	7	3	27	42	15
1156	M	54	GB	1903	38	2.7725	1	0	0	12	38	59	21	0.55	1	6	5	1	1	0	6	12	6
1157	F	81	GB	1902	12	1.7103	1	0	0	46	75	118	43	3.58	1	6	5	3	6	3	25	41	16
1158	M	75	GB	1902	16	1.855	1	0	0	25	48	108	60	3.75	1	6	5	2	6	4	16	33	17
1159	M	58	GB	1902	12	1.6336	1	0	0	36	65	102	37	3.08	2	5	3	1	5	4	20	37	17
1160	F	19	GB	1903	44	3.1069	1	0	0	20	44	115	71	1.61	2	6	4	1	6	5	9	38	29
1161	F	40	GB	1902	13	1.6595	0	0	1	32	58	109	51	3.92	2	5	3	3	5	2	16	36	20
1162	F	68	GB	1902	16	1.6622	1	0	0	35	54	93	39	2.44	1	5	4	1	4	3	19	33	14
1163	F	84	GB	1902	8	1.6017	1	0	0	40	68	98	30	3.75	2	5	3	3	5	2	23	29	6
1164	F	48	GB	1903	14	3.0627	0	1	0	12	18	38	20	1.43	1	1	0	1	1	0	6	13	7
1165	M	39	GB	1903	26	3.7343	1	0	0	19	53	115	62	2.38	1	7	6	1	7	6	13	39	26
1166	M	80	GB	1903	53	2.7315	1	0	0	20	51	76	25	0.47	2	6	4	1	1	0	13	22	9
1167	M	47	GB	1901	7	0.944	1	0	0	55	85	105	20	2.86	5	6	1	4	5	1	27	36	9
1168	F	76	GB	1902	15	1.6017	1	0	0	35	67	97	30	2	5	6	1	1	6	5	20	38	18
1169	M	66	GB	1901	7	0.9096	1	0	0	44	75	112	37	5.29	1	6	5	4	6	2	22	40	18
1170	M	53	GB	1903	29	2.7722	1	0	0	12	37	108	71	2.45	1	5	4	1	6	5	6	36	30
1171	F	38	GB	1903	120	2.7361	1	0	0	15	41	61	20	0.17	4	6	2	1	1	0	6	8	2
1172	M	65	GB	1902	10	1.6595	1	0	0	33	69	113	44	4.4	1	7	6	4	6	2	19	37	18
1173	F	42	GB	1902	13	1.7103	1	0	0	27	51	91	40	3.08	4	5	1	2	5	3	6	25	19
1174	M	56	GB	1902	16	1.6595	1	0	0	35	66	110	44	2.75	1	6	5	2	6	4	18	36	18
1175	F	64	GB	1903	37	2.7361	1	0	0	16	39	63	24	0.65	1	5	4	1	2	1	6	8	2
1176	M	48	GB	1902	11	1.6595	1	0	0	33	56	123	67	6.09	1	7	6	3	7	4	18	42	24
1177	M	88	GB	1903	29	3.1069	0	0	1	12	27	41	14	0.48	1	4	3	1	1	0	6	6	0
1178	M	63	GB	1903	9	4.2669	0	1	0	15	33	51	18	2	1	1	0	1	1	0	9	16	7
1179	M	71	GB	1903	67	2.7725	0	0	1	12	38	65	27	0.4	1	5	4	1	1	0	6	20	14
1180	M	57	GB	1902	12	2.2297	0	1	0	27	53	56	3	0.25	1	1	0	1	4	3	13	27	14
1181	F	67	GB	1903	18	2.8646	1	0	0	25	46	95	49	2.72	1	1	0	1	5	4	19	34	15
1182	F	53	GB	1901	3	0.1599	1	0	0	44	74	108	34	11.33	2	6	4	3	6	3	27	38	11
1183	M	81	GB	1903	14	3.1069	0	1	0	12	30	48	18	1.29	1	2	1	1	1	0	6	12	6
1184	F	63	GB	1902	24	1.6336	1	0	0	25	51	108	57	2.38	1	6	5	1	6	5	19	40	21
1185	F	22	GB	1903	20	3.6684	0	1	0	12	36	43	7	0.35	1	1	0	1	1	0	6	6	0
1186	M	51	GB	1903	1	3.0627	0	1	0	16	29	29	0	0	1	1	0	1	1	0	10	10	0
1187	M	65	GB	1903	36	2.7361	1	0	0	19	44	106	62	1.72	2	5	3	1	4	3	12	37	25
1188	F	77	GB	1901	6	0.9474	1	0	0	55	87	113	26	4.33	3	6	3	3	6	3	30	36	6
1189	M	61	GB	1903	38	2.7722	1	0	0	12	38	72	34	0.87	1	6	5	1	6	5	6	20	14
1190	F	79	GB	1902	15	1.7103	1	0	0	31	64	101	37	2.47	1	6	5	1	5	4	21	37	16
1191	F	64	GB	1901	5	0.944	1	0	0	52	90	119	29	5.8	2	7	5	4	7	3	26	41	15
1192	F	90	GB	1902	7	1.7103	1	0	0	23	53	96	43	6.14	2	5	3	3	6	3	10	31	21
1193	F	70	GB	1903	29	2.8646	1	0	0	25	56	115	59	2.03	1	6	5	1	6	5	14	39	25
1194	F	72	GB	1903	29	2.7725	1	0	0	16	42	94	52	1.79	1	6	5	1	4	3	10	34	24
1195	F	40	GB	1901	13	1.0049	1	0	0	43	73	115	42	3.23	4	6	2	3	6	3	22	40	18
1196	F	68	GB	1902	9	1.6017	1	0	0	28	50	75	25	2.78	5	6	1	1	1	0	18	25	7
1197	M	73	GB	1903	35	2.8646	0	0	1	12	41	57	16	0.46	1	6	5	1	1	0	6	15	9
1198	M	53	GB	1902	19	1.6336	1	0	0	28	59	119	60	3.16	2	6	4	1	6	5	19	41	22
1199	F	49	GB	1902	14	1.6336	1	0	0	42	74	115	41	2.93	2	5	3	2	6	4	22	41	19
1200	M	16	GB	1901	1	0.1585	1	0	0	70	112	112	0	0	7	7	0	4	4	0	40	40	0
1201	F	58	GB	1903	22	3.1069	0	0	1	13	40	76	36	1.64	1	6	5	1	4	3	7	24	17
1202	F	54	GB	1902	15	1.6336	1	0	0	24	55	107	52	3.47	1	6	5	1	6	5	17	35	18
1203	F	39	GB	1902	25	1.6017	1	0	0	35	64	96	32	1.28	2	5	3	1	5	4	22	31	9
1204	M	75	GB	1902	13	1.6843	1	0	0	36	62	113	51	3.92	1	6	5	1	6	5	20	37	17
1205	F	54	GB	1903	20	2.8646	0	1	0	19	47	54	7	0.35	1	1	0	1	1	0	13	14	1
1206	F	50	GB	1902	17	1.6336	1	0	0	29	66	113	47	2.76	1	6	5	3	6	3	17	37	20
1207	F	59	GB	1902	35	1.6843	1	0	0	23	45	108	63	1.8	1	6	5	2	6	4	13	35	22
1208	F	53	GB	1902	18	1.6622	1	0	0	29	60	97	37	2.06	1	5	4	1	5	4	13	31	18
1209	F	40	GB	1901	9	0.944	1	0	0	45	75	108	33	3.67	5	6	1	3	6	3	21	36	15
1210	F	64	GB	1903	27	2.8646	1	0	0	24	50	112	62	2.3	1	6	5	1	6	5	18	39	21
1211	F	78	GB	1902	21	1.6017	1	0	0	22	45	91	46	2.19	2	6	4	1	6	5	15	34	19
1212	F	45	GB	1902	16	1.6017	1	0	0	34	64	113	49	3.06	1	5	4	2	6	4	21	38	17
1213	M	79	GB	1902	7	1.6622	1	0	0	38	56	105	49	7	4	6	2	3	6	3	20	36	16
1214	M	86	GB	1903	12	2.8772	1	0	0	22	36	81	45	3.75	1	5	4	1	5	4	16	32	16
1215	M	29	GB	1903	29	2.7361	1	0	0	13	33	71	38	1.31	1	2	1	1	3	2	7	21	14
1216	M	26	GB	1902	20	1.6336	1	0	0	40	70	108	38	1.9	6	6	0	2	4	2	22	39	17
1217	M	70	GB	1902	17	1.6336	1	0	0	27	46	96	50	2.94	1	5	4	2	5	3	12	36	24
1218	F	28	GB	1903	34	2.7361	1	0	0	14	40	78	38	1.12	1	1	0	1	4	3	8	31	23
1219	F	35	GB	1902	19	1.6336	1	0	0	32	70	110	40	2.11	2	6	4	1	6	5	18	36	18
1220	F	52	GB	1902	20	1.9106	0	0	1	30	53	98	45	2.25	2	6	4	1	4	3	12	37	25
1221	M	70	GB	1901	9	0.927	1	0	0	27	78	112	34	3.78	4	6	2	4	4	0	21	40	19
1222	M	17	GB	1902	11	1.6336	1	0	0	47	63	116	53	4.82	5	6	1	2	6	4	21	39	18
1223	M	72	GB	1903	30	3.0627	1	0	0	12	28	42	14	0.47	1	1	0	1	1	0	6	6	0
1224	M	53	GB	1903	23	2.8772	1	0	0	25	51	113	62	2.7	1	6	5	1	6	5	14	40	26
1225	F	56	GB	1901	5	0.9474	1	0	0	50	85	115	30	6	2	6	4	4	7	3	26	41	15
1226	M	53	GB	1902	13	1.6595	1	0	0	28	50	95	45	3.46	1	5	4	1	5	4	14	35	21
1227	M	57	GB	1902	15	1.6595	1	0	0	31	61	104	43	2.87	4	6	2	3	6	3	12	36	24
1228	M	57	GB	1903	30	2.8646	1	0	0	12	37	108	71	2.37	1	6	5	1	5	4	6	35	29
1229	F	53	GB	1903	30	2.7315	1	0	0	19	47	120	73	2.43	1	7	6	1	7	6	13	42	29
1230	M	65	GB	1903	26	3.1069	0	1	0	12	36	58	22	0.85	1	6	5	1	3	2	6	14	8
1231	F	61	GB	1903	20	2.8772	1	0	0	20	44	66	22	1.1	1	6	5	1	1	0	14	23	9
1232	F	18	GB	1902	4	1.6595	1	0	0	30	54	82	28	7	1	1	0	1	1	0	16	28	12
1233	F	46	GB	1903	35	2.7725	1	0	0	16	41	112	71	2.03	1	6	5	1	6	5	10	39	29
1234	M	78	GB	1903	31	3.1447	1	0	0	14	35	106	71	2.29	1	6	5	1	6	5	8	33	25
1235	F	54	GB	1903	26	2.7315	1	0	0	14	42	70	28	1.08	1	1	0	1	3	2	8	21	13
1236	M	60	GB	1901	10	0.927	1	0	0	48	77	107	30	3	2	6	4	4	6	2	26	39	13
1237	M	31	GB	1903	19	3.0627	1	0	0	21	44	115	71	3.74	1	6	5	1	6	5	12	40	28
1238	M	64	GB	1901	11	0.9134	1	0	0	44	79	109	30	2.73	1	5	4	4	6	2	25	37	12
1239	F	76	GB	1903	28	2.7361	0	0	1	12	39	59	20	0.71	1	1	0	1	3	2	6	13	7
1240	F	67	GB	1903	21	2.7725	0	0	1	12	29	50	21	1	1	1	0	1	1	0	6	15	9
1241	M	70	GB	1903	21	3.0627	1	0	0	12	37	102	65	3.1	1	5	4	1	6	5	6	35	29
1242	F	61	GB	1903	48	2.7315	1	0	0	12	38	78	40	0.83	1	5	4	1	3	2	6	22	16
1243	F	88	GB	1903	32	2.7725	0	0	1	14	40	82	42	1.31	1	5	4	1	5	4	8	25	17
1244	M	68	GB	1901	7	0.9134	1	0	0	53	86	100	14	2	5	6	1	3	4	1	27	33	6
1245	F	75	GB	1902	18	1.6017	1	0	0	31	63	120	57	3.17	1	6	5	1	6	5	24	41	17
1246	F	74	GB	1903	46	4.2669	0	0	1	12	36	49	13	0.28	1	1	0	1	1	0	6	9	3
1247	F	51	GB	1902	14	1.6843	1	0	0	38	60	115	55	3.93	1	6	5	3	6	3	25	41	16
1248	M	19	GB	1901	7	0.9134	1	0	0	45	72	118	46	6.57	2	6	4	3	6	3	26	42	16
1249	M	61	GB	1903	2	4.2669	0	1	0	12	27	27	0	0	1	1	0	1	1	0	6	6	0
1250	F	82	GB	1903	24	3.0627	1	0	0	14	40	100	60	2.5	1	6	5	1	6	5	6	36	30
1251	F	83	GB	1903	29	2.7315	1	0	0	15	38	92	54	1.86	1	4	3	1	4	3	9	35	26
1252	F	22	GB	1902	20	1.6595	1	0	0	27	58	95	37	1.85	2	5	3	1	6	5	18	38	20
1253	F	61	GB	1902	18	1.6595	1	0	0	34	65	102	37	2.06	5	6	1	1	5	4	13	38	25
1254	F	58	GB	1902	10	1.6017	0	1	0	20	47	91	44	4.4	2	6	4	2	3	1	11	30	19
1255	F	64	GB	1903	26	3.6684	1	0	0	26	46	117	71	2.73	1	6	5	1	6	5	10	41	31
1256	M	69	GB	1903	29	2.7315	1	0	0	20	46	118	72	2.48	1	6	5	1	6	5	14	41	27
1257	F	60	GB	1903	30	2.7725	1	0	0	24	53	103	50	1.67	1	5	4	1	5	4	14	36	22
1258	M	55	GB	1903	166	3.7343	1	0	0	12	41	59	18	0.11	1	5	4	1	2	1	6	6	0
1259	F	33	GB	1901	12	0.9134	1	0	0	53	82	113	31	2.58	1	4	3	4	6	2	29	39	10
1260	M	78	GB	1902	20	1.9106	1	0	0	27	52	110	58	2.9	1	5	4	1	6	5	20	40	20
1261	F	38	GB	1902	9	1.6017	1	0	0	35	64	118	54	6	1	6	5	2	6	4	18	39	21
1262	F	81	GB	1903	21	2.7361	1	0	0	12	42	116	74	3.52	1	6	5	1	6	5	6	40	34
1263	F	54	GB	1902	17	2.2288	1	0	0	31	56	97	41	2.41	2	5	3	2	6	4	14	27	13
1264	M	24	GB	1901	7	0.9919	1	0	0	53	83	117	34	4.86	4	7	3	4	6	2	27	38	11
1265	F	32	GB	1903	56	3.0627	1	0	0	17	38	56	18	0.32	1	6	5	1	1	0	6	13	7
1266	M	60	GB	1901	9	0.944	1	0	0	44	79	119	40	4.44	4	6	2	2	6	4	23	42	19
1267	M	60	GB	1902	10	1.6017	1	0	0	28	53	114	61	6.1	1	6	5	3	6	3	15	39	24
1268	M	53	GB	1901	8	0.944	1	0	0	51	82	113	31	3.88	4	6	2	3	6	3	27	39	12
1269	M	82	GB	1903	30	3.0627	0	0	1	12	29	43	14	0.47	1	6	5	1	1	0	6	6	0
1270	M	62	GB	1902	20	1.6595	1	0	0	17	49	113	64	3.2	5	6	1	2	6	4	6	38	32
1271	F	74	GB	1903	15	3.1069	0	1	0	25	41	40	-1	-0.07	1	1	0	1	1	0	18	17	-1
1272	F	81	GB	1903	31	3.1447	1	0	0	12	35	70	35	1.13	1	2	1	1	4	3	6	15	9
1273	M	67	GB	1901	9	0.9134	1	0	0	53	82	115	33	3.67	4	6	2	4	6	2	27	39	12
1274	F	56	GB	1903	39	2.7315	1	0	0	17	38	102	64	1.64	1	2	1	1	5	4	10	39	29
1275	M	78	GB	1901	10	0.9474	1	0	0	55	89	113	24	2.18	1	6	5	4	6	2	29	41	12
1276	M	65	GB	1902	14	1.6595	1	0	0	29	49	115	66	4.71	1	6	5	2	6	4	16	40	24
1277	M	80	GB	1903	29	2.7722	1	0	0	20	39	115	76	2.62	1	6	5	1	6	5	14	40	26
1278	F	56	GB	1903	27	2.8646	1	0	0	17	43	100	57	2.11	1	5	4	1	4	3	11	36	25
1279	M	49	GB	1901	6	0.9919	1	0	0	50	76	121	45	7.5	4	7	3	4	7	3	23	41	18
1280	F	37	GB	1903	12	2.7361	0	1	0	25	60	104	44	3.67	1	5	4	1	3	2	6	40	34
1281	F	37	GB	1902	15	1.6017	1	0	0	20	43	60	17	1.13	5	6	1	1	1	0	10	19	9
1282	F	69	GB	1902	15	1.6622	0	1	0	35	56	74	18	1.2	2	1	-1	1	1	0	20	23	3
1283	M	35	GB	1902	7	1.6336	1	0	0	45	81	118	37	5.29	1	6	5	1	6	5	27	40	13
1284	M	69	GB	1902	23	1.7103	0	0	1	29	54	86	32	1.39	1	6	5	1	3	2	18	31	13
1285	M	70	GB	1903	25	2.7722	1	0	0	20	51	94	43	1.72	1	6	5	1	4	3	13	32	19
1286	M	68	GB	1903	41	2.7315	1	0	0	21	50	73	23	0.56	1	6	5	1	2	1	15	18	3
1287	M	66	GB	1902	8	1.6595	1	0	0	44	70	112	42	5.25	1	6	5	3	6	3	24	39	15
1288	M	93	GB	1902	18	1.6622	0	0	1	40	62	101	39	2.17	2	6	4	3	5	2	23	38	15
1289	F	58	GB	1902	10	1.6843	1	0	0	45	80	117	37	3.7	1	6	5	3	6	3	24	39	15
1290	M	54	GB	1902	8	1.7103	0	1	0	26	45	91	46	5.75	1	4	3	2	4	2	15	30	15
1291	M	59	GB	1902	17	1.6017	1	0	0	45	79	110	31	1.82	3	5	2	3	6	3	21	36	15
1292	M	76	GB	1901	7	0.9096	1	0	0	47	75	117	42	6	1	6	5	3	6	3	26	42	16
1293	F	20	GB	1902	11	1.6336	1	0	0	42	71	119	48	4.36	1	7	6	2	6	4	24	41	17
1294	F	74	GB	1902	6	1.6622	0	1	0	31	55	70	15	2.14	1	1	0	1	1	0	18	22	4
1295	F	62	GB	1903	26	2.7725	1	0	0	21	51	83	32	1.23	1	6	5	1	1	0	15	28	13
1296	F	66	GB	1903	17	2.8772	1	0	0	16	49	108	59	3.47	1	6	5	1	6	5	10	39	29
1297	M	65	GB	1902	8	1.6017	1	0	0	38	69	115	46	5.75	1	6	5	3	6	3	19	38	19
1298	M	66	GB	1903	6	2.8646	1	0	0	16	35	72	37	6.17	1	2	1	1	4	3	9	27	18
1299	F	74	GB	1903	27	2.7722	0	0	1	12	35	73	38	1.41	1	5	4	1	2	1	6	18	12
1300	M	69	GB	1903	28	2.7315	1	0	0	15	39	109	70	2.5	1	6	5	1	6	5	9	38	29
1301	F	65	GB	1902	15	1.6017	1	0	0	43	75	122	47	3.13	1	6	5	3	7	4	22	41	19
1302	M	66	GB	1903	27	2.7725	0	0	1	16	42	61	19	0.66	1	2	1	1	1	0	10	21	11
1303	M	24	GB	1902	24	1.9106	1	0	0	30	62	117	55	2.29	5	6	1	1	6	5	19	39	20
1304	M	30	GB	1901	8	0.9474	1	0	0	49	78	125	47	5.88	5	7	2	3	7	4	23	42	19
